# Supplementary material for: Survey of Ixodes pacificus Ticks in California Reveals a Diversity of Microorganisms and a Novel and Widespread Anaplasmataceae Species
Source: PLoS One. 2015 Sep 16;10(9):e0135828. doi: 10.1371/journal.pone.0135828 (PMC4574436; doi:10.1371/journal.pone.0135828)
Supplement: S1 Alignment — Sequences of the PCR/ESI-MS primers and sequencing primers are reported in the top two rows. The analysis mask indicates with ‘N’ the positions included in the analysis. (FSA) [file pone.0135828.s001.fsa]

>BCT348
------------------------------------------------------------
------------------------------------------------------------
------------------------------------------------------------
------------------------------------------------------------
------------------------------------------------------------
------------------------------------------------------------
------------------------------------------------------------
------------------------------------------------------------
------------------------------------------------------------
------------------------------------------------------------
------------------------------------------------------------
------------------------------------------------------------
------------------------------------------------------------
------------------------------------------------------------
------------------------------------------------------------
------------------------TTTCGATGCAACGCGAAGAACCT-------------
------------------------------------------------------------
----CATGGCTGTCGTCAGCTCGTA-----------------------------------
------------------------------------------------------------
------------------------------------------------------------
------------------------------------------------------------
------------------------------------------------------------
------------------------------------------------------------
------------------------------------------------------------
------------------------------------------------------------
--------------
>sequencing primer 27F-1492R
AGAGTTTGATCCTGGCTCAG----------------------------------------
------------------------------------------------------------
------------------------------------------------------------
------------------------------------------------------------
------------------------------------------------------------
------------------------------------------------------------
------------------------------------------------------------
------------------------------------------------------------
------------------------------------------------------------
------------------------------------------------------------
------------------------------------------------------------
------------------------------------------------------------
------------------------------------------------------------
------------------------------------------------------------
------------------------------------------------------------
------------------------------------------------------------
------------------------------------------------------------
------------------------------------------------------------
------------------------------------------------------------
------------------------------------------------------------
------------------------------------------------------------
------------------------------------------------------------
------------------------------------------------------------
------------------------------------------------------------
------------------------AAGTCGTAACAAGGTAACC-----------------
--------------
>Analysis mask
-----------------------------------------------NNNNNNNNNNNNN
NNNNNNNNNNNNN---------------NNNNNN-NNNNNNNNNNNNNNNNNNNNNNNNN
NNNNNNNNNNNNNNNNNNNNNNNNNNNNNNNNNNNNNNNNNNNNNNNNNNNNNNNNNNNN
NNNNNNNNNNNNNNNNNNNNNNNNNNNNNNNNNNNNNNNNNNNNNNNNNNNNNNNNNNNN
NNNNNNNNNNNNNNNNNNNNNNNNNNNNNNNNNNNNNNNNNNNNNNNNNNNNNNNNNNNN
NNNNNNNNNNNNNNNNNNNNNNNNNNNNNNNNNNNNNNNNNNNNNNNNNNNNNNNNNNNN
NNNNNNNNNNNNNNNNNNNNNNNNNNNNNNNNNNNNNNNNNNNNNNNNNNNNNNNNNNNN
NNNNNNNNNNNNNNNNNNNNNNNNNNNNNNNNNNNNNNNNNNNNNNNNNNNNNNNNNNNN
NNNNNNNNNNNNNNNNNNNNNNNNNNNNNNNNNNNNNNNNNNNNNNNNNNNNNNNNNNNN
NNNNNNNNNNNNNNNNNNNNNNNNNNNNNNNNNNNNNNNNNNNNNNNNNNNNNNNNNNNN
NNNNNNNNN-NNNNNNNNNNNNNNNNNNNNNNNNNNNNNNNNNNNNNNNNNNNNNNNNNN
NNNNNNNNNNNNNNNNNNNNNNNNNNNNNNNNNNNNNNNNNNNNNNNNNNNNNNNNNNNN
NNNNNNNNNNNNNNNNNNNNNNNNNNNNNNNNNNNNNNNNNNNNNNNNNNNNNNNNNNNN
NNNNNNNNNNNNNNNNNNNNNN-----NNNNNNNNNNNNNNNNNNNNNNNNNNNNNNNNN
NNNNNNNNNNNNNNNNNN----NNNNNNNNNNNNNNNNNNNNNNNNNNNNNNNNNNNNN-
NNNNNNNNNNNNNNNNNNNNNNNNNNNNNNNNNNNNNNNNNNNNNNNNNNNNNNNNNNNN
NNNNNNNNNNNNNNNNNNNNNNNNNNNNNNNN-NNNNNNN-NNNNNNNNNNNNNNNNNNN
NNNNNNNNNNNNNNNNNNNNNNNNNNNNNNNNNNNNNNNNNNNNNNNNNNNNNNNNNNNN
NNNNNNNNNNNNNNNNNNNNNNNNNNNNNNNNNNNNNNNNNNNNNNNNNNNNNNNNNNNN
NNNNNNNNNNNNNNNNNNNNNNNNNNNNNNNNNNNNNNNNNNNNNNNNNNNNNNNNNNNN
NNNNNNNNNNNNNNNNNNNNNNNNNNNNN-NNNNNNNNNNNNNNNNNNNNNNNNNNN-NN
NNNNNNNNNNNNNNNNNNNNNNNNNNNNNNNNNNNNNNNNNNNNNNNNNNNNNNNNNNNN
NNNNNNNNNNNNNNNNNNNNNNNNNNNNNNNNNNNNNNNNNNNNNNNNNNNNNNNNNNNN
NNNNNNNNNNNNNNNNNNNNNNNNNNNNNNNNNNNNNNNNNNNNN---------------
------------------------------------------------------------
--------------
>#RNA_structure
-------------------((((-((((({-(((((((((----((({(((--(((--((
-(((((((((((((((((-L6--)))))))))))-))))))-)))))------(((----
--(((((((--((--((-(((((-((((-{{{-((((((-L8-))))))-}}-}-))))-
----(((--L9-)))---((L10-))-)))))))--))-)))))))(((----(((--((
((((((--L11--)))))))))))------)))--((((((((-L12))))---))))))
)-(((((-----L13----)))))-((((-L14))))---))))))-)-----(}(((--
-(((((L15-))))-)))))-))}))))))--((((------((((L16-))))-----)
)))-----(((((----------------)))))-------((((({{{---(((((---
--((-}}}))-------))))))))))--)))))))))-]----{---(((-++----((
((---(((-(((((((-(((((((((({-----((((((-L21-))))))---}))))))
))--)))))-))))---((((((((---(((((((((((((((((((---(((--L23-)
))------))))))))))))-------((L23B))-)))))))--))))-))))---)))
---))))----((((((---((---((((------L24))))---))))))))-------
---((((((--(((((((((((-L26-)))))))))))---((--**))-----))))))
-)))}(((------((((----L27-))))----)))-}-***}-(((((-((((((({-
((-}((((([(((((((((((------((---L31--))----------(((((((--(-
--(((((((---((((((((----))))))))-(((((----))))))))))-))){((-
(((---((((((((----(((((((((-L36)))--{((((-L37))))}--))))))--
---((((-(((((((-((((--(((-L39--))))))--)))))))){{(-((((((-L4
0-))))))}}--)--))))-----)))-)))---))-)))))--}-)))))))---))-)
))))))))({--(((((((-----(((---(([{{(((L41-)))}}]))----)))---
--)))))))----}-([[[(((((((({L42}---))))))))]]])--)-])))))---
--((((((((--L43--))))))))------))---))))))))))-))--(-(--((((
-((((((((--((((((((((((----((((((-((((--((-L44))-))))))))))-
--))))))))))))--))))))))--))))---)--)--(((((((((----))))))))
)-------------
>Rickettsia endosymbiont of Ixodes pacificus str. Humboldt (LAOP01000001)
AGAGTTTGATCCTGGCTCAGAACGAACGCTATCGGTATGCTTAACACATGCAAGTCGAAC
GGACTAATTGGGG-----CTTG------CTCCAA-TTAGTTAGTGGCAGACGGGTGAGTA
ACACGTGGGAATCTACCCATCAGTACGGAATAACTTTTAGAAATAAAAGCTAATACCGTA
TATTCTCTACGGAAGAAAGATTTATCGCTGATGGATGAGCCCGCGTCAGATTAGGTAGTT
GGTGAGGTAACGGCTCACCAAGCCGACGATCTGTAGCTGGTCTGAGAGGATGATCAGCCA
CACTGGGACTGAGACACGGCCCAGACTCCTACGGGAGGCAGCAGTGGGGAATATTGGACA
ATGGGCGAAAGCCTGATCCAGCAATACCGAGTGAGTGATGAAGGCCTTAGGGTTGTAAAG
CTCTTTTAGCAAGGAAGATAATGACGTTACTTGCAGAAAAAGCCCCGGCTAACTCCGTGC
CAGCAGCCGCGGTAAGACGGAGGGGGCTAGCGTTGTTCGGAATTACTGGGCGTAAAGAGT
GCGTAGGCGGTTTAGTAAGTTGGAAGTGAAAGCCCGGGGCTTAACCTCGGAATTGCTTTC
AAAACTACT-AATCTAGAGTGTAGTAGGGGATGATGGAATTCCTAGTGTAGAGGTGAAAT
TCTTAGATATTAGGAGGAACACCGGTGGCGAAGGCGGTCATCTGGGCTACAACTGACGCT
AATGCACGAAAGCGTGGGGAGCAAACAGGATTAGATACCCTGGTAGTCCACGCCGTAAAC
GATGAGTGCTAGATATCGGAAGATTCTCTTTCGGTTTCGCAGCTAACGCATTAAGCACTC
CGCCTGGAGAGTACGGTC----GCAAGATTAAAACTCAAAGGAATTGACGGGGGCTCGC-
ACAAGCGGTGGAGCATGCGGTTTAATTCGATGTTACGCGAAAAACCTTACCAACCCTTGA
CATGGTGGTCGCGGATCGCAGAGATGCTTTCCTTCAGCTC-GGCTGGACCACACACAGGT
GTTGCACGGCTGTCGTCAGCTCGTGTCGTGAGATGTTGGGTTAAGTCCCGCAACGAGCGC
AACCCTCATTCTTATTTGCCAGCGGGTAATGCCGGGAACTATAAGAAAACTGCTGGTGAT
AAGCCAGAGGAAGGTGGGGACGACGTCAAGTCATCATGGCCCTTACGGGTTGGGCTACAC
GCGTGCTACAATGGTGTTTACAGAGGGAA-GCAAGACGGCGACGTGGAGCAAATCTC-TA
AAAGACATCTCAGTTCGGATTGTTCTCTGCAACTCGAGAGCATGAAGTTGGAATCGCTAG
TAATCGCGGATCAGCATGCCGCGGTGAATACGTTCTCGGGCCTTGTACACACTGCCCGTC
ACGCCATGGGAGTTGGTTTTACCTGAAGGTGGTGAGCTAAC-GCAA-GAGGCAGCCAACC
ACGGTAAAATTAGCGACTGGGGTGAAGTCGTAACAAGGTAGCCGTAGGGGAACCTGCGGC
TGGATTACCTCCTT
>Rickettsia endosymbiont of Ixodes pacificus isolate CC-14 (KP276690)
--------------------AACGAACGCTATCGGTATGCTTAACACATGCAAGTCGAAC
GGACTAATTGGGG-----CTTG------CTCCAA-TTAGTTAGTGGCAGACGGGTGAGTA
ACACGTGGGAATCTACCCATCAGTACGGAATAACTTTTAGAAATAAAAGCTAATACCGTA
TATTCTCTACGGAAGAAAGATTTATCGCTGATGGATGAGCCCGCGTCAGATTAGGTAGTT
GGTGAGGTAACGGCTCACCAAGCCGACGATCTGTAGCTGGTCTGAGAGGATGATCAGCCA
CACTGGGACTGAGACACGGCCCAGACTCCTACGGGAGGCAGCAGTGGGGAATATTGGACA
ATGGGCGAAAGCCTGATCCAGCAATACCGAGTGAGTGATGAAGGCCTTAGGGTTGTAAAG
CTCTTTTAGCAAGGAAGATAATGACGTTACTTGCAGAAAAAGCCCCGGCTAACTCCGTGC
CAGCAGCCGCGGTAAGACGGAGGGGGCTAGCGTTGTTCGGAATTACTGGGCGTAAAGAGT
GCGTAGGCGGTTTAGTAAGTTGGAAGTGAAAGCCCGGGGCTTAACCTCGGAATTGCTTTC
AAAACTACT-AATCTAGAGTGTAGTAGGGGATGATGGAATTCCTAGTGTAGAGGTGAAAT
TCTTAGATATTAGGAGGAACACCGGTGGCGAAGGCGGTCATCTGGGCTACAACTGACGCT
AATGCACGAAAGCGTGGGGAGCAAACAGGATTAGATACCCTGGTAGTCCACGCCGTAAAC
GATGAGTGCTAGATATCGGAAGATTCTCTTTCGGTTTCGCAGCTAACGCATTAAGCACTC
CGCCTGGAGAGTACGGTC----GCAAGATTAAAACTCAAAGGAATTGACGGGGGCTCGC-
ACAAGCGGTGGAGCATGCGGTTTAATTCGATGTTACGCGAAAAACCTTACCAACCCTTGA
CATGGTGGTCGCGGATCGCAGAGATGCTTTCCTTCAGCTC-GGCTGGACCACACACAGGT
GTTGCACGGCTGTCGTCAGCTCGTGTCGTGAGATGTTGGGTTAAGTCCCGCAACGAGCGC
AACCCTCATTCTTATTTGCCAGCGGGTAATGCCGGGAACTATAAGAAAACTGCTGGTGAT
AAGCCAGAGGAAGGTGGGGACGACGTCAAGTCATCATGGCCCTTACGGGTTGGGCTACAC
GCGTGCTACAATGGTGTTTACAGAGGGAA-GCAAGACGGCGACGTGGAGCAAATCTC-TA
AAAGACATCTCAGTTCGGATTGTTCTCTGCAACTCGAGAGCATGAAGTTGGAATCGCTAG
TAATCGCGGATCAGCATGCCGCGGTGAATACGTTCTCGGGCCTTGTACACACTGCCCGTC
ACGCCATGGGAGTTGGTTTTACCTGAAGGTGGTGAGCTAAC-GCAA-GAGGCAGCCAACC
ACGGTAAAATTAGCGACTGGGGTG------------------------------------
--------------
>Neorickettsia sennetsu str. Miyayama(NC_007798)
AGAGTTTGATCCTGGCTCAGAACGAACGCTAGCGGTAGGCTTAACACATGCAAGTCGAAC
GGAATCAAAGCTG-----CTTG------CAGCCT-TGGTCCCGTGGCAGACGGGTGCGTA
ACGCGTGGGAACTTGCCTGGTAGTAGGGAATAACCAGTGGAAACATTGGGCAACACCCTA
TACGCCCTGAGGGGGAAA-ATTTATTGCTATCAGATAGGCCCGCGTTAGATTAGCTAGTT
GGTGGGGTAATGGCCTACCAAGGCGACGATCTATAGCTGGTCTGAGAGGATGATCAGCCA
CACTGGAACTGAGACACGGTCCAGACTCCTACGGGAGGCAGCAGTGAGGAATATTGGACA
ATGGGCGAAAGCCTGATCCAGCCATACCGCATGAGTGATGAAGGCCCTTGGGTTGTAAAG
CTCTTTTAGTGGGGAAGATAGTGACGGTACCCACAGAAGAAGTCCCGGCTAACTCCGTGC
CAGCAGCCGCGGTAATACGGAGGGGGCTAGCGTTGTTCGGAATTACTGGGCGTAAAGGGT
GCGTAGGCGGTCCCGTAAGTTAGGTGTGAAATCCTTGGGCTTAACCCAGGAACTGCATTT
AAAACTGCG-GGACTCGAACGTGAGAGAGGGCAATGGAATTTTTGGTGTAGGGGTGAAAT
CCGTAGATATCAAGAGGAACGTCAGGGGCGAAAGCGATTGCCTGGATCACAGTTGACGCT
GAGGCACGAAAGCGTGGGGAGCAAACAGGATTAGATACCCTGGTAGTCCACGCTGTAAAC
GATGAGTGTTAAAAGTGGGTTA-TT--TTATCTGCTTTGTAGCTAACGCGTTAAACACTC
CGCCTGGGGACTACGGTC----GCAAGACTAAAACTCAAAGGAATTGACGGGGACTCGC-
ACAAGCGGTGGAGTATGTGGTTTAATTCGATGCAACGCGAAAAACCTTACCATACCTTGA
CATGTGGATCGTATCCCTCTGAAGGGAGGGAG-TCAGTTC-GGCTGGATCCAACACAGGT
GTTGCATGGCTGTCGTCAGCTCGTGTCGTGAGATGTTGGGTTAAGTCCCGCAACGAGCGC
AACCCTCATCCTTAGTTGCCAGCGGTT-CGGCCGGGAACTTTAAGGAAACTGCCAGTGAC
AAGCTGGAGGAAGGTGGGGACGACGTCAAGTCATCATGGCCCTTATGGTATGGGCTACAC
ACGTACTACAATGGCAACTACAATGGGCTAGCTACACCGTAAGGTGATGCAAATCTCCTA
AAAGTTGTCTCAGTACGGATTGCCTTCTGCAACTCGAAGGCATGAAGTTGGAATCGCTAG
TAATCGCAGATCAGCATGCTGCGGTGAATACGTTCTCGGGTCTTGTACACACTGCCCGTC
AGGCCATGGGAGTTCATCTTACTCGAAGCTAGTGAGCTGACCGCAAGGAGGCAGCTATCT
ACGGTGGGGTGGGTGACTGGGGTTAAGTCGTAACAAGGTAGCCGTAGGTGAACCTGCGGC
TGGATTACCTCCTT
>Neorickettsia risticii str. Illinois (NC_013009)
AGAGTTTGATCCTGGCTCAGAACGAACGCTAGCGGTAGGCTTAACACATGCAAGTCGAAC
GGAATCAGGGCTG-----CTTG------CAGCCT-TGGTCCCGTGGCAGACGGGTGCGTA
ACGCGTGGGAACTTGCCTGGTAGTAGGGAATAACCAGTGGAAACATTGGGCAACACCCTA
TACGCCCTGAGGGGGAAA-ATTTATTGCTATCAGATAGGCCCGCGTTAGATTAGCTAGTT
GGTGGGGTAATGGCCTACCAAGGCGACGATCTATAGCTGGTCTGAGAGGATGATCAGCCA
CACTGGAACTGAGACACGGTCCAGACTCCTACGGGAGGCAGCAGTGAGGAATATTGGACA
ATGGGCGAAAGCCTGATCCAGCCATACCGCATGAGTGATGAAGGCCCTTGGGTTGTAAAG
CTCTTTTAGTGGGGAAGATAATGACGGTACCCACAGAAGAAGTCCCGGCTAACTCCGTGC
CAGCAGCCGCGGTAATACGGAGGGGGCTAGCGTTGTTCGGAATTACTGGGCGTAAAGGGT
GCGTAGGCGGTCCCGTAAGTTAGGTGTGAAATCCTTGGGCTTAACCCAAGAACTGCATTT
AAAACTGTG-GGACTCGAACGTGAGAGAGGGCAATGGAATTTTTGGTGTAGGGGTGAAAT
CCGTAGATATCAAGAGGAACGTCAGGGGCGAAAGCGATTGCCTGGATCACAGTTGACGCT
GAGGCACGAAAGCGTGGGGAGCAAACAGGATTAGATACCCTGGTAGTCCACGCTGTAAAC
GATGAGTGTTAAAAGTGGGTTA-TT--TTATCTGCTTTGTAGCTAACGCGTTAAACACTC
CGCCTGGGGACTACGGTC----GCAAGACTAAAACTCAAAGGAATTGACGGGGACTCGC-
ACAAGCGGTGGAGTATGTGGTTTAATTCGATGCAACGCGAAAAACCTTACCATACCTTGA
CATGTGGATTGTATCCCTCTGAAGGGAGGGAG-TCAGTTC-GGCTGGATCCAACACAGGT
GTTGCATGGCTGTCGTCAGCTCGTGTCGTGAGATGTTGGGTTAAGTCCCGCAACGAGCGC
AACCCTCATCCTTAGTTGCCAGCGGTT-CGGCCGGGAACTTTAAGGAAACTGCCAGTGAC
AAGCTGGAGGAAGGTGGGGACGACGTCAAGTCATCATGGCCCTTATGGTATGGGCTACAC
ACGTACTACAATGGCAACTACAATGAGCTAGCTACACCGTAAGGTGACGCCAATCTCTTA
AAGGTTGTCTCAGTACGGATTGCCTTCTGCAACTCGAAGGCATGAAGTTGGAATCGCTAG
TAATCGCAGATCAGCATGCTGCGGTGAATACGTTCTCGGGTCTTGTACACACTGCCCGTC
AGGCCATGGGAGTTCATCTTACTCGAAGCTAGTGAGCTGACCGCAAGGAGGCAGCTATCT
ACGGTGGGGTGGGTGACTGGGGTTAAGTCGTAACAAGGTAGCCGTAGGTGAACCTGCGGC
TGGATTACCTCCTT
>Wolbachia endosymbiont of Drosophila melanogaster (NC_002978)
AGAGTTTGATCCTAGCTCAGAATGAACGCTGGCGGCAGGCCTAACACATGCAAGTCGAAC
GGAGTTATATTGTAG---CTTG----CTATGGTA-TAACTTAGTGGCAGACGGGTGAGTA
ATGTATAGGAATCTACCTAGTAGTACGGAATAATTGTTGGAAACGGCAACTAATACCGTA
TACGCCCTACGGGGGAAAAATTTATTGCTATTAGATGAGCCTATATTAGATTAGCTAGTT
GGTGGAGTAATAGCCTACCAAGGCAATGATCTATAGCTGATCTGAGAGGATGATCAGCCA
CACTGGAACTGAGATACGGTCCAGACTCCTACGGGAGGCAGCAGTGGGGAATATTGGACA
ATGGGCGAAAGCCTGATCCAGCCATGCCGCATGAGTGAAGAAGGCCTTTGGGTTGTAAAG
CTCTTTTAGTGAGGAAGATAATGACGGTACTCACAGAAGAAGTCCTGGCTAACTCCGTGC
CAGCAGCCGCGGTAATACGGAGAGGGCTAGCGTTATTCGGAATTATTGGGCGTAAAGGGC
GCGTAGGCGGATTAGTAAGTTAAAAGTGAAATCCCAAGGCTCAACCTTGGAATTGCTTTT
AAAACTGCT-AATCTAGAGATTGAAAGAGGATAGAGGAATTCCTAGTGTAGAGGTGAAAT
TCGTAAATATTAGGAGGAACACCAGTGGCGAAGGCGTCTATCTGGTTCAAATCTGACGCT
GAGGCGCGAAGGCGTGGGGAGCAAACAGGATTAGATACCCTGGTAGTCCACGCTGTAAAC
GATGAATGTTAAATATGGGAAGTTTTACTTTCTGTATTACAGCTAACGCGTTAAACATTC
CGCCTGGGGACTACGGTC----GCAAGATTAAAACTCAAAGGAATTGACGGGGACCCGC-
ACAAGCGGTGGAGCATGTGGTTTAATTCGATGCAACGCGAAAAACCTTACCACTCCTTGA
CATGGAAATTATACCTATTCGAAGGGATAGGG-TCGGTTC-GTCCGGGTTTCACACAGGT
GTTGCATGGCTGTCGTCAGCTCGTGTCGTGAGATGTTGGGTTAAGTCCCGCAACGAGCGC
AACCCTCATCCTTAGTTACCATCAGGTAATGCTGGGGACTTTAAGGAAACTGCCAGTGAT
AAACTGGAGGAAGGTGGGGATGATGTCAAGTCATCATGGCCCTTATGGAGTGGGCTACAC
ACGTGCTACAATGGTGGCTACAATGGGCT-GCAAAGTCGCGAGGCTAAGCTAATCCCTTA
AAAGCCATCTCAGTTCGGATTGTACTCTGCAACTCGAGTGCATGAAGTTGGAATCGCTAG
TAATCGTGGATCAGCACGCCACGGTGAATACGTTCTCGGGTCTTGTACACACTGCCCGTC
ACGCCATGGGAATTGGTTTCACTCGAAGCTAACGACCTAACCGCAAGGAGGGAGTTATTT
AAAGTGGGATCGGTGACTGGGGTGAAGTCGTAACAAGGTAGCAGTAGGGGAATCTGCAGC
TGGATTACCTCCTT
>Wolbachia endosymbiont of Brugia malayi str. TRS (NC_006833)
AGAGTTTGATCCTGGCTCAGAATGAACGCTGGCGGCAGGCCTAACACATGCAAGTTGAAC
GGAGTTATATTATAA---CGAG----TTATAGTA-TAACTGAGTAGCAGACGGGTGAGTA
ATGTATAGGAATCTACCTAGTAGTACGGAATAATTGTTGGAAACGGCAACTAATACCGTA
TACGCCCTACGGGGGAAAGATTTATTGCTATTAGATGAGCCTATATTAGATTAGCTAGTT
GGTAGGGTAATGGCCTACCAAGGCAGTAATCTATAGCTGATCTGAGAGGATGATCAGCCA
CACTGGAACTGAGATACGGTCCAGACTCCTACGGGAGGCAGCAGTGGGGAATATTGGACA
ATGGGCGAAAGCCTGATCCAGCCATGCCGCATGAGTGAAGAAGGCCTTTGGGTTGTAAAG
CTCTTTCAGTGAGGAAGATAATGACGGTACTCACAGAAGAAGTCCTGGCTAACTCCGTGC
CAGCAGCCGCGGTAATACGGAGAGGGCTAGCGTTATTCGGAATTATTGGGCGTAAAGGGC
GCGTAGGCTGATTAGTAAGTTAAAAGTGAAATCCCAAAGCTTAACTTTGGAATTGCTTTT
AAAACTGTT-AATCTAGAGGTTGAAAGAGGATAGAGGAATTCCTAGTGTAGAGGTGATAT
TCGTAAATATTAGGAGGAACACCAGTGGCGAAGGCGTCTATCTGGTTCAAATCTGACGCT
GAGGCGCGAAGGCGTGGGGAGCAAACAGGATTAGATACCCTGGTAGTCCACGCTGTAAAC
GATGAATGTTAAATATGGGAAG-TTTACTTTCTGTATTACAGCTAACGCGTTAAACATTC
CGCCTGGGGACTACGATC----GCAAGATTAAAACTCAAAGGAATTGACGGGGACCCGC-
ACAAGCGGTGGAGCATGTGGTTTAATTCGATGCAACGCGAAAAACCTTACCACTCCTTGA
CATGGGAATTATTCCTATTCGAAGGAATAGGG-TCGGTTC-GGCCGAATTTCACACAGGT
GTTGCATGGCTGTCGTCAGCTCGTGTCGTGAGATGTTGGGTTAAGTCCCGCAACGAGCGT
AACCCTCATCCTTAGTTACCATCAGGTAATGCTGGGGACTTTAAGGAAACTGCTAGTGAT
AAACTGGAGGAAGGTGGGGATGATGTCAAGTCATCATGGCCCTTATGGAGTGGGCTACAC
ACGTGCTACAATGGTGGCTACAATGGGCT-GCAAAGTCGCGAGGCCAAGCTAATCCCTTA
AAAGCCATCTCAGTTCGGATTGTACTCTGCAACTCGAGTGCATGAAGTTGGAATCGCTAG
TAATCGTGGATCAGCATGCCACGGTGAATACGTTCTCGGGTCTTGTACACACTGCCCGTC
ACGCCATGGGAATTGGTTTCACTCGAAGCTAATGACCTAACCGTAAGGAGGGAGTTATTT
AAAGTGGGATCAGTGACTGGGGTGAAGTCGTAACAAGGTAGCAGTAGGGGAATCTGCAGC
TGGATTACCTCCTT
>Candidatus Neoehrlichia lotoris str. RAC413 (LANX01000001)
AGAGTTTGATCCTGGCTCAGAACGAACGCTGGCGGCAAGCTTAACACATGCAAGTCGAAC
GAATTATAATTATAG---TTTA----CTATAGTT-ATAGTTAGTGGCAGACGGGTGAGTA
ATGCATAGGAATCTGCCTAGTAGTATGGAATAGCTGTTAGAAATGACAGGTAATACCGTA
TAATCCCTGCGGGGGAAAGATTTATCGCTATTAGATGAGCCTATGTTAGATTAGCTAGTT
GGTGAGGTAATAGCTTACCAAGGCTATGATCTATAGCTGGTCTGAGAGGACGATCAGCCA
CACTGGAACTGAGATACGGTCCAGACTCCTACGGGAGGCAGCAGTGGGGAATATTGGACA
ATGGGCGCAAGCCTGATCCAGCTATGCCGCATGAGTGAAGAAGGCCTTAGGGTTGTAAAA
CTCTTTCAGCAGGGAAGATAATGACGGTACCTGCAGAAGAAGTCCCGGCAAACTCCGTGC
CAGCAGCCGCGGTAATACGGAGGGGGCAAGCGTTGTTCGGAATTATTGGGCGTAAAGGGC
ATGTAGGCGGTTTAATAAGTTAAAAGTGAAATACCAAGGCTTAACCTTGGAGCTGCTTTT
AATACTGTT-AGACTAGAGATCGAGAGAGGATAGTGGAATTCCTAGTGTAGAGGTGAAAT
TCGTAGATATTAGGAGGAACACCAGTGGCGAAGGCGACTATCTGGCTCAGTTCTGACGCT
GAGGTGCGAAAGCGTGGGGAGCAAACAGGATTAGATACCCTGGTAGTCCACGCTGTAAAC
TATGAGTGCTAAATGTGGGGATATTTTATCTCTGTATTGTAGCTAACGCGTTAAGCACTC
CGCCTGGGGACTACGGTC----GCAAGACTAAAACTCAAAGGAATTGACGGGGACCCGC-
ACAAGCGGTGGAGCATGTGGTTTAATTCGATGCAACGCGAAAAACCTTACCACTTTTTGA
CATGAAGGTCGTATCTTTTTTAACATAAAGAG-TCAGTTC-GGCTGGACCTTACACAGGT
GCTGCATGGCTGTCGTCAGCTCGTGTCGTGAGATGTTGGGTTAAGTCCCGCAACGAGCGT
AACCCTTGTCCTTAGTTGCCAACAGGTAATGCTGGGAACTCTAAGGAAACTGCCAGTGAT
AAACTGGAGGAAGGTGAGGATGATGTCAAGTCAGCACGGCCCTTATAAGGTGGGCTACAC
ACGTGCTACAATGGCAACTACAATAGGTT-GCAAGATCGTAAGATTGAGCTAATCCA-TA
AAAGTTGTCTCAGTTCGGATTGCCCTCTGCAACTCGAGAGCATGAAGCCGGAATCGCTAG
TAATCGTGGATCAGCATGCCACGGTGAATACGTTCTCGGGTCTTGTACACACTGCCCGTC
ATGCCCTGGAAATTGGTTTAACTCGAAGCTGGTGAGCTAACCGTAAGGAGGCAGCCATTT
AAGGTTGGATCAGTGACTAGGGTGAAGTCGTAACAAGGTAGCT-----------------
--------------
>Candidatus Neoehrlichia mikurensis str. TK4456 (AB084582)
----------------------------------GCAAGCTTAACACATGCAAGTCGAAC
GAATTGT-GTTGTAG---TTTA----CTATAGCT-GCAGTTAGTGGCAGACGGGTGAGTA
ATGCATAGGAATCTGCCTAGTAGTATGGAATAGCTGTTAGAAATGACAGGTAATACCATA
TAATCCCTGCGGGGGAAAGATTTATCGCTATTAGATGAGCCTATGTTAGATTAGCTAGTT
GGTAAGGTAATAGCTTACCAAGGCTATGATCTATAGCTGGTCTGAGAGGACGATCAGCCA
CACTGGAACTGAGATACGGTCCAGACTCCTACGGGAGGCAGCAGTGGGGAATATTGGACA
ATGGGCGCAAGCCTGATCCAGCTATGCCGCATGAGTGAAGAAGGCCTTAGGGTTGTAAAG
CTCTTTCAGCAGGGAAGATAATGACGGTACCTGCAGAAGAAGTCCCGGCAAACTCCGTGC
CAGCAGCCGCGGTAATACGGAGGGGGCAAGCGTTGTTCGGAATTATTGGGCGTAAAGGGC
ATGTAGGCGGTTTAATAAGTTAAAAGTGAAATACCAGGGCTCAACTCTGGAGCTGCTTTT
AATACTATTTAAACTAGAGATCGAGAGAGGATAGTGGAATTCCTAGTGTAGAGGTGAAAT
TCGTAGATATTAGGAGGAACACCAGTGGCGAAGGCGACTATCTGGCTCAGTTCTGACGCT
GAGGTGCGAAAGCGTGGGGAGCAAACAGGATTAGATACCCTGGTAGTCCACGCTGTAAAC
TATGAGTGCTAAATGTGGGGATATTTTATCTCTGTATTGTAGCTAACGCGTTAAGCACTC
CGCCTGGGGACTACGGTC----GCAAGACTAAAACTCAAAGGAATTGACGGGGACCCGC-
ACAAGCGGTGGAGCATGTGGTTTAATTCGATGCAACGCGAAAAACCTTACCACTTTTTGA
TATGAAGGTCGTATCTTTTTTAACCGGAAGAG-TCAGTTT-GGCTGGACCTTACACAGGT
GCTGCATGGCTGTCGTCAGCTCGTGTCGTGAGATGTTGGGTTAAGTCCCGCAACGAGCGT
AACCCTTGTCCTTAGTTGCCAACAGGTAATGCTGGGAACTCTAAGGAAACTGCCAGTGAT
AAACTGGAGGAAGGTGAGGATGATGTCAAGTCAGCACGGCCCTTATAAGGTGGGCTACAC
ACGTGCTACAATGGTAACTACAATAGGTT-GCAAGATCGCAAGATTGAGCTAATCCA-TA
AAAGTTATCTCAGTTCGGATTGTTCTCTGTAACTCGAGAGCATGAAGCCGGAATCGCTAG
TAATCGTGGATCAGCATGCCACGGTGAATACGTTCTCGGGTCTTGTACACACTGCCCGTC
ATGCCCTGGAAATTGGTTTAACTCGAAGCTGGTGAGCTAACCGTAAGGAGGCAGCCATTT
AAGG--------------------------------------------------------
--------------
>Ehrlichia ruminantium str. Welgevonden (NC_005295)
AGAGTTTGATCCTGGCTCAGAACGAACGCTGGCGGCAAGCTTAACACATGCAAGTCGAAC
GGACAGTTATTTATAGC-TTCG--GCTATGAGTA-TCTGTTAGTGGCAGACGGGTGAGTA
ATGCGTAGGAATCTGCCTAGTAGTATGGAATAGCTATTAGAAATGATAGGTAATACTGTA
TAATCCCTGCGGGGGAAAGATTTATCGCTATTAGATGAGCCTACGTTAGATTAGCTAGTT
GGTAAGGTAATGGCTTACCAAGGCAATGATCTATAGCTGGTCTGAGAGGACGATCAGCCA
CACTGGAACTGAGATACGGTCCAGACTCCTACGGGAGGCAGCAGTGGGGAATATTGGACA
ATGGGCGAAAGCCTGATCCAGCTATGCCGCGTGAGTGAAGAAGGCCTTCGGGTTGTAAAA
CTCTTTTAATAGGGAAGATAATGACGGTACCTATAGAAAAAGTCCCGGCAAACTCCGTGC
CAGCAGCCGCGGTAATACGGAGGGGGCAAGCGTTGTTCGGAATTATTGGGCGTAAAGGGC
ACGTAGGTGGACTAGTAAGTTAAAAGTGAAATACCAAAGCTCAACTTTGGAGCTGCTTTT
AATACTGCT-AGACTAGAGGTCGAGAGAGGATAGCGGAATTCCTAGTGTAGAGGTGAAAT
TCGTAGATATTAGGAGGAACACCGGTGGCGAAGGCGGCTATCTGGCTCGATACTGACACT
GAGGTGCGAAAGCGTGGGGAGCAAACAGGATTAGATACCCTGGTAGTCCACGCTGTAAAC
GATGAGTGCTAAATGTGAGGAT-TTT-ATCTTTGTATTGTAGCTAACGCGTTAAGCACTC
CGCCTGGGGACTACGGTC----GCAAGACTAAAACTCAAAGGAATTGACGGGGACCCGC-
ACAAGCGGTGGAGCATGTGGTTTAATTCGATGCAACGCGAAAAACCTTACCACTTTTTGA
CATGAAGGTCGTATCCCTTTTAACCGAGGGAG-TCAGTTC-GGCTGGACCTTACACAGGT
GCTGCATGGCTGTCGTCAGCTCGTGTCGTGAGATGTTGGGTTAAGTCCCGCAACGAGCGC
AACCCTCATCCTTAGTTACCAACAGGTAATGCTGGGCACTCTAAGGAAACTGCCAGTGAT
AAACTGGAGGAAGGTGGGGATGATGTCAAGTCAGCACGGCCCTTATAGGGTGGGCTACAC
ACGTGCTACAATGGCAACTACAATAGGTT-GCGAGACCGCGAGGTTTAGCTAATCCA-AA
AAAGTTGTCTCAGTTCGGATTGTTCTCTGCAACTCGAGAGCATGAAGTCGGAATCGCTAG
TAATCGTGGATCATCATGCCACGGTGAATACGTTCTCGGGTCTTGTACACACTGCCCGTC
ACGCCATGGGAATTGGCTTAACTCGAAGCTGGTGTGCTAACCGTAAGGAAGCAGCCATTT
AAGGTTGGGTTAGTGACTAGGGTGAAGTCGTAACAAGGTAGCTGTAGGTGAACCTGCGGC
TGGATTACCTCCTT
>Ehrlichia canis str. Jake (NC_007354)
AGAGTTTGATCCTGGCTCAGAACGAACGCTGGCGGCAAGCCTAACACATGCAAGTCGAAC
GGACAATTATTTATAGCC-TCT-GGCTATAGGAA-ATTGTTAGTGGCAGACGGGTGAGTA
ATGCGTAGGAATCTACCTAGTAGTACGGAATAGCCATTAGAAATGGTGGGTAATACTGTA
TAATCCCCGAGGGGGAAAGATTTATCGCTATTAGATGAGCCTACGTTAGATTAGCTAGTT
GGTGAGGTAATGGCTTACCAAGGCTATGATCTATAGCTGGTCTGAGAGGACGATCAGCCA
CACTGGAACTGAGATACGGTCCAGACTCCTACGGGAGGCAGCAGTGGGGAATATTGGACA
ATGGGCGAAAGCCTGATCCAGCTATGCCGCGTGAGTGAAGAAGGCCTTCGGGTTGTAAAA
CTCTTTCAATAGGGAAGATAATGACGGTACCTATAGAAGAAGTCCCGGCAAACTCTGTGC
CAGCAGCCGCGGTAATACGGAGGGGGCAAGCGTTGTTCGGAATTATTGGGCGTAAAGGGC
ACGTAGGTGGACTAGTAAGTTAAAAGTGAAATACCAAAGCTTAACTTTGGAGCGGCTTTT
AATACTGCT-AGACTAGAGGTCGAAAGAGGATAGCGGAATTCCTAGTGTAGAGGTGAAAT
TCGTAGATATTAGGAGGAACACCAGTGGCGAAGGCGGCTATCTGGTTCGATACTGACACT
GAGGTGCGAAAGCGTGGGGAGCAAACAGGATTAGATACCCTGGTAGTCCACGCTGTAAAC
GATGAGTGCTAAATGTGAGGAT-TTT-ATCTTTGTATTGTAGCTAACGCGTTAAGCACTC
CGCCTGGGGACTACGGTC----GCAAGACTAAAACTCAAAGGAATTGACGGGGACCCGCA
ACAAGCGGTGGAGCATGTGGTTTAATTCGATGCTACGCGAAAAACCTTACCACTTTTTGA
CATGAAGGTCGTATCCCTCCTAACAGGGGGAG-TCAGTTC-GGCTGGACCTTACACAGGT
GCTGCATGGTTGTCGTCAGCTCGTGTCGTGAGATGTTGGGTTAAGTCCCGCAACGAGCGC
AACCCTCATTCTTAGTTACCAACAGGTAATGCTGGGCACTCTAAGGAAACTGCCAGTGAT
AAACTGGAGGAAGGTGGGGATGATGTCAAATCAGCACGGCCCTTATAGGGTGGGCTACAC
ACGTGCTACAATGGCAACTACAATAGGTT-GCGAGACCGCAAGGTTTAGCTAATCCA-TA
AAAGTTGTCTCAGTTCGGATTGTTCTCTGAAACTCGAGAGCATGAAGTCGGAATCGCTAG
TAATCGTGGATCATCACGCCACGGTGAATACGTTCTCGGGTCTTGTACACACTGCCCGTC
ACGCCATGGGAATTGGCTTAACTCGAAGCTGGTGTGCTAACCGCAAGGAAGCAGCCATTT
AAGGTTGGGTTAGTGACTAGGGTGAAGTCGTAACAAGGTAGCTGTAGGTGAACCTGCGGC
TGGATTACCTCCTT
>Ehrlichia chaffeensis str. Arkansas (NC_007799)
AGAGTTTGATCCTGGCTCAGAACGAACGCTGGCGGCAAGCCTAACACATGCAAGTCGAAC
GGACAATTGCTTATAACCTTTT-GGTTATAAATA-ATTGTTAGTGGCAGACGGGTGAGTA
ATGCGTAGGAATCTACCTAGTAGTATGGAATAGCCATTAGAAATGATGGGTAATACTGTA
TAATCCCTGCGGGGGAAAGATTTATCGCTATTAGATGAGCCTACGTTAGATTAGCTAGTT
GGTAAGGTAATGGCTTACCAAGGCTATGATCTATAGCTGGTCTGAGAGGACGATCAGCCA
CACTGGAACTGAGATACGGTCCAGACTCCTACGGGAGGCAGCAGTGGGGAATATTGGACA
ATGGGCGAAAGCCTGATCCAGCTATGCCGCGTGAGTGAAGAAGGCCTTCGGGTTGTAAAA
CTCTTTCAATAGGGAAGATAATGACGGTACCTATAGAAGAAGTCCCGGCAAACTCTGTGC
CAGCAGCCGCGGTAATACGGAGGGGGCAAGCGTTGTTCGGAATTATTGGGCGTAAAGGGC
ACGTAGGTGGACTAGTAAGTTAAAAGTGAAATACCAAGGCTTAACTTTGGAGCGGCTTTT
AATACTGCT-AGACTAGAGGTCGAAAGAGGATAGCGGAATTCCTAGTGTAGAGGTGAAAT
TCGTAGATATTAGGAGGAACACCAGTGGCGAAAGCGGCTATCTGGTTCGATACTGACACT
GAGGTGCGAAAGCGTGGGGAGCAAACAGGATTAGATACCCTGGTAGTCCACGCTGTAAAC
GATGAGTGCTAAATGTGAGGAT-TTT-ATCTTTGTATTGTAGCTAACGCGTTAAGCACTC
CGCCTGGGGACTACGGTC----GCAAGACTAAAACTCAAAGGAATTGACGGGGACCCGC-
ACAAGCGGTGGAGCATGTGGTTTAATTCGATGCAACGCGAAAAACCTTACCACTTTTTGA
CATGAAGGTCGTATCCCTCCTAATAGGGGGAG-TCAGTTC-GGCTGGACCTTACACAGGT
GCTGCATGGCTGTCGTCAGCTCGTGTCGTGAGATGTTGGGTTAAGTCCCGCAACGAGCGC
AACCCTCATCCTTAGTTACCAACAGGTAATGCTGGGCACTCTAAGGAAACTGCCAGTGAT
AAACTGGAGGAAGGTGGGGATGATGTCAAGTCAGCACGGCCCTTATAAGGTGGGCTACAC
ACGTGCTACAATGGCAACTACAATAGGTC-GCGAGACCGCAAGGTTTAGCTAATCCA-TA
AAAGTTGTCTCAGTTCGGATTGTTCTCTGCAACTCGAGAGCATGAAGTCGGAATCGCTAG
TAATCGTGGATCATCATGCCACGGTGAATACGTTCTCGGGTCTTGTACACACTGCCCGTC
ACGCCATGGGAATTGGCTTAACTCGAAGCTGGTGTGCTAACCGCAAGGAAGCAGCCATTT
AAGGTTGGGTTAGTGACTAGGGTGAAGTCGTAACAAGGTAGCTGTAGGTGAACCTGCGGC
TGGATTACCTCCTT
>Ehrlichia muris str. AS145 (NC_023063)
AGAGTTTGATCCTGGCTCAGAACGAACGCTGGCGGCAAGCCTAACACATGCAAGTCGAAC
GGATAGCTACCCATAGCTTTTTTAGCTATAGGTTCGCTATTAGTGGCAGACGGGTGAGTA
ATGCATAGGAATCTACCTAGTAGTATGGAATAGCCATTAGAAATGATGGGTAATACTGTA
TAATCCCTGCGGGGGAAAGATTTATCGCTATTAGATGAGCCTATGTTAGATTAGTTAGTT
GGTAAGGTAATGGCTTACCAAGACTATGATCTATAGCTGGTCTGAGAGGACGATCAGCCA
CACTGGAACTGAGATACGGTCCAGACTCCTACGGGAGGCAGCAGTGGGGAATATTGGACA
ATGGGCGAAAGCCTGATCCAGCTATGCCGCGTGAGTGAAGAAGGCCTTCGGGTTGTAAAG
CTCTTTCAATAGGGAAGATAATGACGGTACCTATAGAAGAAGTCCCGGCAAACTCCGTGC
CAGCAGCCGCGGTAATACGGAGGGGGCAAGCGTTGTTCGGAATTATTGGGCGTAAAGGGC
ACGTAGGTGGACTAGTAAGTTAAAAGTGAAATACCAAAGCTTAACTTTGGAGCGGCTTTT
AATACTGCT-AGACTAGAGGTCGAAAGAGGATAGCGGAATTCCTAGTGTAGAGGTGAAAT
TCGTAGATATTAGGAGGAACACCAGTGGCGAAAGCGGCTGTCTGGTTCGATACTGACACT
GAGGTGCGAAAGCGTGGGGAGCAAACAGGATTAGATACCCTGGTAGTCCACGCTGTAAAC
GATGAGTGCTAAATGTGAGGAT-TTT-ATCTTTGTATTGTAGCTAACGCGTTAAGCACTC
CGCCTGGGGACTACGGTC----GCAAGACTAAAACTCAAAGGAATTGACGGGGACCCGC-
ACAAGCGGTGGAGCATGTGGTTTAATTCGATGCAACGCGAAAAACCTTACCACTTTTTGA
CATGAAGGTCGTATCCCTCCTAACAGGGGGAG-TCAGTTC-GGCTGGACCTTACACAGGT
GCTGCATGGCTGTCGTCAGCTCGTGTCGTGAGATGTTGGGTTAAGTCCCGCAACGAGCGC
AACCCTCGTCCTTAGTTACCAACAGGTAATGCTGGGCACTCTAAGGAAACTGCCAGTGAT
AAACTGGAGGAAGGTGGGGATGATGTCAAGTCAGCACGGCCCTTATAAGGTGGGCTACAC
ACGTGCTACAATGGCAACTACAATAGGTC-GCGAGACCGCAAGGTTTAGCTAATCCA-TA
AAAGTTGTCTCAGTTCGGATTGTTCTCTGCAACTCGAGAGCATGAAGTCGGAATCGCTAG
TAATCGTGGATCATCATGCCACGGTGAATACGTTCTCGGGTCTTGTACACACTGCCCGTC
ACGCCATGGGAATTGGCTTAACTCGAAGCTGGTGTGCTAACCGAAAGGAAGCAGCCATTT
AAGGTTGGGTTAGTGACTAGGGTGAAGTCGTAACAAGGTAGCTGTAGGTGAACCTGCGGC
TGGATTACCTCCTT
>Candidatus Cryptoplasma californiense isolate MR-9  (KP276585)
--------------------AACGAACGCTGGCGGCAGGCCTAACACATGCAAGTCGAAC
GGAACTCTTTTGTGG---CTTG----CCATAAAA-GAGTTTAGTGGCAGACGGGTGAGTA
ATGCATAGGAATCTGCCTGGTAGTGTGGGATAGCTACTGGAAACGGTGGGTAATACCGCA
TATACCCTGAGGGGGAAAGATTTATCGCTACCAGATGAGCCTATGTTAGATTAGCTAGTT
GGTGGGGTAATAGCCTACCAAGGCGATGATCTATAGCTGGTTTGAGAGGACGATCAGCCA
CACTGGAACTGAGATACGGTCCAGACTCCTACGGGAGGCAGCAGTGGGGAATATTGGACA
ATGGGCGCAAGCCTGATCCAGCCATGTCGCGTGAGTGAAGAAGGCCCTAGGGTTGTAAAA
CTCTTTCAGTGGGGAAGATAATGACGGTACCCACAGAAGAAGTCCCGGCAAACTCCGTGC
CAGCAGCCGCGGTAATACGGAGGGGGCGAGCGTTGTTCGGAATTATTGGGCGTAAAGGGC
ATGTAGGCGGTTCGGTAAGTTAAAAGTGAAATGCCAGGGCTTAACCTTGGAGCTGCTTTT
AATACTGCC-GAGCTAGAGGCTGAGAGAGGATAGCGGAATTCCTAGTGTAGAGGTGAAAT
TCGTAGATATTAGGAGGAACGCCGGTGGCGAAGGCGGCTATCTGGCTCAGTACTGACGCT
GAGGTGCGAAAGCGTGGGGAGCAAACAGGATTAGATACCCTGGTAGTCCACGCTGTAAAC
GATGAGTGCTGAATGTGGGGAT-TTT-GTCTCTGTGTTGTAGCTAACGCGTTAAGCACTC
CGCCTGGGGACTACGGTC----GCAAGACTAAAACTCAAAGGAATTGACGGGGACCCGC-
ACAAGCGGTGGAGCATGTGGTTTAATTCGATGCAACGCGAAAAACCTTACCACTTCTTGA
CATGAAGGTTAAATCCTCCTTAACAGGGGGGC-TCAGTTC-GGCTGGACCTTACACAGGT
GCTGCATGGCTGTCGTCAGCTCGTGTCGTGAGATGTTGGGTTAAGTCCCGCAACGAGCGT
AACCCTCATCCTTAGTTGCCAGCGGGTAATGCCGGGTACTTTAGGGAAACTGCCAGTGAT
AAACTGGAGGAAGGTGGGGATGATGTCAAGTCAGCACGGCCCTTATGGGGTGGGCTACAC
ACGTGCTACAATGGCGACTACAATAGGTT-GCAACGCCGCAAGGCTGAGCTAATCCA-CA
AAAGTCGTCTCAGTTCGGATTGTCCTCTGCAACTCGAGGGCATGAAGTCGGAATCGCTAG
TAATCGCGGATCAGCATGCCGCGGTGAATACGTTCTCGGGTCTTGTACACACTGCCCGTC
ACGCCATGGGAATTGGCTTAACTCGAAGCTGGTGTGCCAACCGCAAGGAGGCAGCCATTT
AAGGTTGGGTCAGTGACTAGGGTG------------------------------------
--------------
>Candidatus Cryptoplasma californiense isolate CC-14_(KP276586)
--------------------AACGAACGCTGGCGGCAGGCCTAACACATGCAAGTCGAAC
GGAACTCTTTTGTGG---CTTG----CCATAAAA-GAGTTTAGTGGCAGACGGGTGAGTA
ATGCATAGGAATCTGCCTGGTAGTGTGGGATAGCTACTGGAAACGGTGGGTAATACCGCA
TATACCCTGAGGGGGAAAGATTTATCGCTACCAGATGAGCCTATGTTAGATTAGCTAGTT
GGTGGGGTAATAGCCTACCAAGGCGATGATCTATAGCTGGTTTGAGAGGACGATCAGCCA
CACTGGAACTGAGATACGGTCCAGACTCCTACGGGAGGCAGCAGTGGGGAATATTGGACA
ATGGGCGCAAGCCTGATCCAGCCATGTCGCGTGAGTGAAGAAGGCCCTAGGGTTGTAAAA
CTCTTTCAGTGGGGAAGATAATGACGGTACCCACAGAAGAAGTCCCGGCAAACTCCGTGC
CAGCAGCCGCGGTAATACGGAGGGGGCGAGCGTTGTTCGGAATTATTGGGCGTAAAGGGC
ATGTAGGCGGTTCGGTAAGTTAAAAGTGAAATGCCAGGGCTTAACCTTGGAGCTGCTTTT
AATACTGCC-GAGCTAGAGGCTGAGAGAGGATAGCGGAATTCCTAGTGTAGAGGTGAAAT
TCGTAGATATTAGGAGGAACGCCGGTGGCGAAGGCGGCTATCTGGCTCAGTACTGACGCT
GAGGTGCGAAAGCGTGGGGAGCAAACAGGATTAGATACCCTGGTAGTCCACGCTGTAAAC
GATGAGTGCTGAATGTGGGGAT-TTT-GTCTCTGTGTTGTAGCTAACGCGTTAAGCACTC
CGCCTGGGGACTACGGTC----GCAAGACTAAAACTCAAAGGAATTGACGGGGACCCGC-
ACAAGCGGTGGAGCATGTGGTTTAATTCGATGCAACGCGAAAAACCTTACCACTTCTTGA
CATGAAGGTTAAATCCTCCTTAACAGGGGGGC-TCAGTTC-GGCTGGACCTTACACAGGT
GCTGCATGGCTGTCGTCAGCTCGTGTCGTGAGATGTTGGGTTAAGTCCCGCAACGAGCGT
AACCCTCATCCTTAGTTGCCAGCGGGTAATGCCGGGTACTTTAGGGAAACTGCCAGTGAT
AAACTGGAGGAAGGTGGGGATGATGTCAAGTCAGCACGGCCCTTATGGGGTGGGCTACAC
ACGTGCTACAATGGCGACTACAATAGGTT-GCAACGCCGCAAGGCTGAGCTAATCCA-CA
AAAGTCGTCTCAGTTCGGATTGTCCTCTGCAACTCGAGGGCATGAAGTCGGAATCGCTAG
TAATCGCGGATCAGCATGCCGCGGTGAATACGTTCTCGGGTCTTGTACACACTGCCCGTC
ACGCCATGGGAATTGGCTTAACTCGAAGCTGGTGTGCCAACCGCAAGGAGGCAGCCATTT
AAGGTTGGGTCAGTGACTAGGGTG------------------------------------
--------------
>Candidatus Cryptoplasma californiense isolate CP-1 _(KP276587)
--------------------AACGAACGCTGGCGGCAGGCCTAACACATGCAAGTCGAAC
GGAACTCTTTTATGG---CTTG----CCATAAAA-GAGTTTAGTGGCAGACGGGTGAGTA
ATGCATAGGAATCTGCCTGGTAGTGTGGGATAGCTACTGGAAACGGTGGGTAATACCGCA
TATACCCTGAGGGGGAAAGATTTATCGCTACCAGATGAGCCTATGTTAGATTAGCTAGTT
GGTGGGGTAATAGCCTACCAAGGCGATGATCTATAGCTGGTTTGAGAGGACGATCAGCCA
CACTGGAACTGAGATACGGTCCAGACTCCTACGGGAGGCAGCAGTGGGGAATATTGGACA
ATGGGCGCAAGCCTGATCCAGCCATGTCGCGTGAGTGAAGAAGGCCCTAGGGTTGTAAAA
CTCTTTCAGTGGGGAAGATAATGACGGTACCCACAGAAGAAGTCCCGGCAAACTCCGTGC
CAGCAGCCGCGGTAATACGGAGGGGGCGAGCGTTGTTCGGAATTATTGGGCGTAAAGGGC
ATGTAGGCGGTTCGGTAAGTTAAAAGTGAAATGCCAGGGCTTAACCTTGGAGCTGCTTTT
AATACTGCC-GAGCTAGAGGCTGAGAGAGGATAGCGGAATTCCTAGTGTAGAGGTGAAAT
TCGTAGATATTAGGAGGAACGCCGGTGGCGAAGGCGGCTATCTGGCTCAGTACTGACGCT
GAGGTGCGAAAGCGTGGGGAGCAAACAGGATTAGATACCCTGGTAGTCCACGCTGTAAAC
GATGAGTGCTGAATGTGGGGAT-TTT-GTCTCTGTGTTGTAGCTAACGCGTTAAGCACTC
CGCCTGGGGACTACGGTC----GCAAGACTAAAACTCAAAGGAATTGACGGGGACCCGC-
ACAAGCGGTGGAGCATGTGGTTTAATTCGATGCAACGCGAAAAACCTTACCACTTCTTGA
CATGAAGGTTAAATCCTCCTTAACAGGGGGGC-TCAGTTC-GGCTGGACCTTACACAGGT
GCTGCATGGCTGTCGTCAGCTCGTGTCGTGAGATGTTGGGTTAAGTCCCGCAACGAGCGT
AACCCTCATCCTTAGTTGCCAGCGGGTAATGCCGGGTACTTTAGGGAAACTGCCAGTGAT
AAACTGGAGGAAGGTGGGGATGATGTCAAGTCAGCACGGCCCTTATGGGGTGGGCTACAC
ACGTGCTACAATGGCGACTACAATAGGTT-GCAACGCCGCAAGGCTGAGCTAATCCA-CA
AAAGTCGTCTCAGTTCGGATTGTCCTCTGCAACTCGAGGGCATGAAGTCGGAATCGCTAG
TAATCGCGGATCAGCATGCCGCGGTGAATACGTTCTCGGGTCTTGTACACACTGCCCGTC
ACGCCATGGGAATTGGCTTAACTCGAAGCTGGTGTGCCAACCGCAAGGAGGCAGCCATTT
AAGGTTGGGTCAGTGACTAGGGTG------------------------------------
--------------
>Anaplasma sp. clone HLAE344, Korea (GU075704)
------------------------------------AAGCTTAACACATGCAAGTCGAAC
GGAACCCTTTTGTGG---CTTG----CCACA-TA-GGGTTTAGTGGCAGACGGGTGAGTA
ATGCATAGGAATCTGCCTGGTAGTGCGGGATAGCCACTGGAAATGGTGGGTAATACCGCA
TACTCCCTGCGGGGGAAAGATTTATCGCTACTAGATGAGCCTATGTTAGATTAGCTAGTT
GGTGGGGTAATGGCCTACCAAGGCGGTGATCTATAGCTGGTTTGAGAGGACGATCAGCCA
CACTGGAACTGAGATACGGTCCAGACTCCTACGGGAGGCAGCAGTGGGGAATATTGGACA
ATGGGCGCAAGCCTGATCCAGCCATGTCGCGTGAGTGAAGAAGGCCTTAGGGTTGTAAAA
CTCTTTCAGTGGGGAAGATAATGACGGTACCCACAGAAGAAGTCCCGGCAAACTCCGTGC
CAGCAGCCGCGGTAATACGGAGGGGGCGAGCGTTGTTCGGAATCATTGGGCGTAAAGGGC
ATGTAGGCGGTTCGGTAAGTTAAAAGTGAAATGCCAGGGCTCAACCTTGGAGCTGCTTTT
AATACTGCC-GGACTAGAGACTGAGAGAGGATAGCGGAATTCCTAGTGTAGAGGTGAAAT
TTGTAGATATTAGGAGGAACGCCGGTGGCGAAGGCGGCTGTCTGGCTCAGTACTGACGCT
GAGGTGCGAAAGCGTGGGGAGCAAACAGGATTAGATACCCTGGTAGTCCACGCTGTAAAC
GATGAGTGCTGAATGTGGGGAT-TTT-GTCTCTGTGTTGTAGCTAACGCGTTAAGCACTC
CGCCTGGGGACTACGGTCGTTAGCAAGACTAAAACTCAAAGGAATTGACGGGGACCCGC-
ACAAGCGGTGGAGCATGTGGTTTAATTCGATGCAACGCGAAAAACCTTACCACTCCTTGA
CATGAAGGTTAAATCCTCCTTAACAGGGGGGC-TCAGTTC-GGCTGGACCTTACACAGGT
GCTGCATGGCTGTCGTCAGCTCGTGTCGTGAGATGTTGGGTTAAGTCCCGCAACGAGCGT
AACCCTCATCCTTAGTTGCCAGCGGGTAATGCCGGGTACTTTAGGGAAACTGCCAGTGAT
AAACTGGAGGAAGGTGGGGATGATGTCAAGTCAGCACGGCCCTTATGGGGTGGGCTACAC
ACGTGCTACAATGGCGACTACAGTAGGTT-GCAACGCCGCAAGGCTGAGCTAATCCA-TA
AAAGTCGTCTCAGTTCGGATTGTCCTCTGTAACTCGAGGGCATGAAGTCGGAATCGCTAG
TAATCGCGGATCAGCATGCCGCGGTGAATACGTTCTCGGGTCTTGTACACACTGCCCGTC
ACGCCATGGGAATTGGCTTAACTCGAAGCTGGTGCGCCAACCGCAAGGAGGCAGCCATTT
AAGGTTGGGTTAGTGACT------------------------------------------
--------------
>Anaplasma sp. clone BJ01, China (JN715833)
--------------------------------------GCTTAACACATGCAAGTCGAAC
GGAACCCTTTTGTGG---CTTG----CCACA-TA-GGGTTTAGTGGCAGACGGGTGAGTA
ATGCATAGGAATCTGCCTGGTAGTGCGGGATAGCCACTGGAAATGGTGGGTAATACCGCA
TACTCCCTGCGGGGGAAAGATTTATCGCTACTAGATGAGCCTATGTTAGATTAGCTAGTT
GGTGGGGTAATGGCCTACCAAGGCGGTGATCTATAGCTGGTTTGAGAGGACGATCAGCCA
CACTGGAACTGAGATACGGTCCAGACTCCTACGGGAGGCAGCAGTGGGGAATATTGGACA
ATGGGCGCAAGCCTGATCCAGCCATGTCGCGTGAGTGAAGAAGGCCTTAGGGTTGTAAAA
CTCTTTCAGTGGGGAAGATAATGACGGTACCCACAGAAGAAGTCCCGGCAAACTCCGTGC
CAGCAGCCGCGGTAATACGGAGGGGGCGAGCGTTGTTCGGAATCATTGGGCGTAAAGGGC
ATGTAGGCGGTTCGGTAAGTTAAAAGTGAAATGCCAGGGCTCAACCTTGGAGCTGCTTTT
AATACTGCC-GGACTAGAGACTGAGAGAGGATAGCGGAATTCCTAGTGTAGAGGTGAAAT
TTGTAGATATTAGGAGGAACGCCGGTGGCGAAGGCGGCTGTCTGGCTCAGTACTGACGCT
GAGGTGCGAAAGCGTGGGGAGCAAACAGGATTAGATACCCTGGTAGTCCACGCTGTAAAC
GATGAGTGCTGAATGTGGGGAT-TTT-GTCTCTGTGTTGTAGCTAACGCGTTAAGCACTC
CGCCTGGGGACTACGGTC----GCAAGACTAAAACTCAAAGGAATTGACGGGGACCCGC-
ACAAGCGGTGGAGCATGTGGTTTAATTCGATGCAACGCGAAAAACCTTACCACTCCTTGA
CATGAAGGTTAAATCCTCCTTAACAGGGGGGC-TCAGTTC-GGCTGGACCTTACACAGGT
GCTGCATGGCTGTCGTCAGCTCGTGTCGTGAGATGTTGGGTTAAGTCCCGCAACGAGCGT
AACCCTCATCCTTAGTTGCCAGCGGGTAATGCCGGGTACTTTAGGGAAACTGCCAGTGAT
AAACTGGAGGAAGGTGGGGATGATGTCAAGTCAGCACGGCCCTTATGGGGTGGGCTACAC
ACGTGCTACAATGGCGACTACAGTAGGTT-GCAACGCCGCAAGGCTGAGCTAATCCA-TA
AAAGTCGTCTCAGTTCGGATTGTCCTCTGTAACTCGAGGGCATGAAGTCGGAATCGCTAG
TAATCGCGGATCAGCATGCCGCGGTGAATACGTTCTCGGGTCTTGTACACACTGCCCGTC
ACGCCATGGGAATTGGCTTAACTCGAAGCTGGTGCGCCAACCGCAAGGAGGCAGCCATTT
AAGGTTGGGTTAGTGACT------------------------------------------
--------------
>Anaplasma centrale str. Israel (NC_013532)
AGAGTTTGATCCTGGCTCAGAACGAACGCTGGCGGCAAGCTTAACACATGCAAGTCGAAC
GGACCATACGCGCAG---CTTG----CTGCGTGT-ATGGTTAGTGGCAGACGGGTGAGTA
ATGCATAGGAATCTACCTAGTAGTATAGGATAGCCACTAGAAATGGTGGGTAATACTGTA
TAATCCCTGCGGGGGAAAGATTTATCGCTATTAGATGAGCCTATGTCAGATTAGCTAGTT
GGTGGGGTAATGGCCTACCAAGGCGGTGATCTGTAGCTGGTCTGAGAGGATGATCAGCCA
CACTGGAACTGAGACACGGTCCAGACTCCTACGGGAGGCAGCAGTGGGGAATATTGGACA
ATGGGCGCAAGCCTGATCCAGCTATGCCGCGTGAGTGAGGAAGGCCTTAGGGTTGTAAAA
CTCTTTCAGTAGGGAAGATAATGACGGTACCTACAGAAGAAGTCCCGGCAAACTCCGTGC
CAGCAGCCGCGGTAATACGGAGGGGGCAAGCGTTGTTCGGAATTATTGGGCGTAAAGGGC
ATGTAGGCGGTTTGGTAAGTTAAAGGTGAAATACCAGGGCTTAACCCTGGGGCTGCTTTT
AATACTGCA-GGACTAGAGTCCGGAAGAGGATAGCGGAATTCCTAGTGTAGAGGTGAAAT
TCGTAGATATTAGGAGGAACACCAGTGGCGAAGGCGGCTGTCTGGTCCGGTACTGACGCT
GAGGTGCGAAAGCGTGGGGAGCAAACAGGATTAGATACCCTGGTAGTCCACGCTGTAAAC
GATGAGTGCTGAATGTGGGGGCTTTT-GCCTCTGTGTTGTAGCTAACGCGTTAAGCACTC
CGCCTGGGGACTACGGTC----GCAAGACTAAAACTCAAAGGAATTGACGGGGACCCGC-
ACAAGCGGTGGAGCATGTGGTTTAATTCGATGCAACGCGAAAAACCTTACCACTTCTTGA
CATGGAGGCTAGATCTTCCTTAACGGGAAGGC-GCAGTTC-GGCTGGGCCTCGCACAGGT
GCTGCATGGCTGTCGTCAGCTCGTGTCGTGAGATGTTGGGTTAAGTCCCGCAACGAGCGT
AACCCTCATCCTTAGTTACCAGCGGGTAATGCCGGGCACTTTAAGGAAACTGCCAGTGAT
AAACTGGAGGAAGGTGGGGATGATGTCAAGTCAGCACGGCCCTTATGGGGTGGGCTACAC
ACGTGCTACAATGGCGACTACAATAGGTT-GCAACGTCGCAAGGCTGAGCTAATCCG-TA
AAAGTCGTCTCAGTTCGGATTGTCCTCTGTAACTCGAGGGCATGAAGTCGGAATCGCTAG
TAATCGTGGATCAGCATGCCACGGTGAATACGTTCTCGGGTCTTGTACACACTGCCCGTC
ACGCCATGGGAATTGGCTTAACTCGAAGCTGGTGCGCCAACCGTAAGGAGGCAGCCATTT
AAGGTTGGGTCGGTGACTGGGGTGAAGTCGTAACAAGGTAGCTGTAGGTGAACCTGCGGC
TGGATTACCTCCTT
>Anaplasma marginale str. Florida (NC_012026)
AGAGTTTGATCCTGGCTCAGAACGAACGCTGGCGGCAAGCTTAACACATGCAAGTCGAAC
GGACCGTATACGCAG---CTTG----CTGCGTGT-ATGGTTAGTGGCAGACGGGTGAGTA
ATGCATAGGAATCTACCTAGTAGTATGGGATAGCCACTAGAAATGGTGGGTAATACTGTA
TAATCCCTGCGGGGGAAAGATTTATCGCTATTAGATGAGCCTATGTCAGATTAGCTAGTT
GGTGGGGTAATGGCCTACCAAGGCGGTGATCTGTAGCTGGTCTGAGAGGATGATCAGCCA
CACTGGAACTGAGACACGGTCCAGACTCCTACGGGAGGCAGCAGTGGGGAATATTGGACA
ATGGGCGCAAGCCTGATCCAGCTATGCCGCGTGAGTGAGGAAGGCCTTAGGGTTGTAAAA
CTCTTTCAGTAGGGAAGATAATGACGGTACCTACAGAAGAAGTCCCGGCAAACTCCGTGC
CAGCAGCCGCGGTAATACGGAGGGGGCAAGCGTTGTTCGGAATTATTGGGCGTAAAGGGC
ATGTAGGCGGTTTGGTAAGTTAAAGGTGAAATACCAGGGCTTAACCCTGGGGCTGCTTTT
AATACTGCA-GGACTAGAGTCCGGAAGAGGATAGCGGAATTCCTAGTGTAGAGGTGAAAT
TCGTAGATATTAGGAGGAACACCAGTGGCGAAGGCGGCTGTCTGGTCCGGTACTGACGCT
GAGGTGCGAAAGCGTGGGGAGCAAACAGGATTAGATACCCTGGTAGTCCACGCTGTAAAC
GATGAGTGCTGAATGTGGGGGCTTTT-GCCTCTGTGTTGTAGCTAACGCGTTAAGCACTC
CGCCTGGGGACTACGGTC----GCAAGACTAAAACTCAAAGGAATTGACGGGGACCCGC-
ACAAGCGGTGGAGCATGTGGTTTAATTCGATGCAACGCGAAAAACCTTACCACTTCTTGA
CATGGAGGCTAGATCCTTCTTAACAGAAGGGC-GCAGTTC-GGCTGGGCCTCGCACAGGT
GCTGCATGCCTGTCGTCAGCTCGTGTCGTGAGATGTTGGGTTAAGTCCCGCAACGAGCGC
AACCCTCATCCTTAGTTACCAGCGGGTAATGCCGGGCACTTTAAGGAAACTGCCAGTGAT
AAACTGGAGGAAGGTGGGGATGATGTCAAGTCAGCACGGCCCTTATGGGGTGGGCTACAC
ACGTGCTACAATGGCGACTACAATAGGTT-GCAACGTCGCAAGGCTGAGCTAATCCG-TA
AAAGTCGTCTCAGTTCGGATTGTCCTCTGTAACTCGAGGGCATGAAGTCGGAATCGCTAG
TAATCGTGGATCAGCATGCCACGGTGAATACGTTCTCGGGTCTTGTACACACTGCCCGTC
ACGCCATGGGAATTGGCTTAACTCGAAGCTGGTGCGCCAACCGTAAGGAGGCAGCCATTT
AAGGTTGGGTCGGTGACTGGGGTGAAGTCGTAACAAGGTAGCTGTAGGTGAACCTGCGGC
TGGATTACCTCCTT
>Anaplasma ovis isolate OVI (AF414870)
-GAGTTTGATCCTGGCTCAGAACGAACGCTGGCGGCAAGCTTAACACATGCAAGTCGAAC
GGACCGTACGCGCAG---CTTG----CTGCGTGT-ATGGTTAGTGGCAGACGGGTGAGTA
ATGCATAGGAATCTGCCTAGTAGTATGGGATAGCCACTAGAAATGGTGGGTAATACTGTA
TAATCCCTGCGGGGGAAAGATTTATCGCTATTAGATGAGCCTATGTCAGATTAGCTAGTT
GGTGGGGTAATGGCCCACCAAGGCTGTGATCTGTAGCTGGTCTGAGAGGATGATCAGCCA
CACTGGAACTGAGACACGGTCCAGACTCCTACGGGAGGCAGCAGTGGGGAATATTGGACA
ATGGGCGCAAGCCTGATCCAGCTATGCCGCGTGAGTGAGGAAGGCCTTAGGGTTGTAAAA
CTCTTTCAGTAGGGAAGATAATGACGGTACCTACAGAAGAAGTCCCGGCAAACTCCGTGC
CAGCAGCCGCGGTAATACGGAGGGGGCAAGCGTTGTTCGGAATTATTGGGCGTAAAGGGC
ATGTAGGCGGTTTGGTAAGTTAAAGGTGAAATACCAGGGCTTAACCCTGGGGCTGCTTTT
AATACTGCA-GGACTAGAGTCCGGAAGAGGATAGCGGAATTCCTAGTGTAGAGGTGAAAT
TCGTAGATATTAGGAGGAACACCAGTGGCGAAGGCGGCTGTCTGGTCCGGTACTGACGCT
GAGGTGCGAAAGCGTGGGGAGCAAACAGGATTAGATACCCTGGTAGTCCACGCTGTAAAC
GATGAGTGCTGAATGTGGGGGCTTTT-GCCTCTGTGTTGTAGCTAACGCGTTAAGCACTC
CGCCTGGGGACTACGGTC----GCAAGACTAAAACTCAAAGGAATTGACGGGGACCCGC-
ACAAGCGGTGGAGCATGTGGTTTAATTCGATGCAACGCGAAAAACCTTACCACTTCTTGA
CATGGAGGCTAGATCCTTCTTAACGGAAGGGC-GCAGTTC-GGCTGGGCCTCGCACAGGT
GCTGCATGGCTGTCGTCAGCTCGTGTCGTGAGATGTTGGGTTAAGTCCCGCAACGAGCGT
AACCCTCATCCTTAGTTACCAGCGGGTAATGCCGGGCACTTTAAGGAAACTGCCAGTGAT
AAACTGGAGGAAGGTGGGGATGATGTCAAGTCAGCACGGCCCTTATGGGGTGGGCTACAC
ACGTGCTACAATGGCGACTACAATAGGTT-GCAACGTCGCAAGGCTGAGCTAATCCG-TA
AAAGTCGTCTCAGTTCGGATTGTCCTCTGTAACTCGAGGGCATGAAGTCGGAATCGCTAG
TAATCGTGGATCAGCATGCCACGGTGAATACGTTCTCGGGTCTTGTACACACTGCCCGTC
ACGCCATGGGAATTGGCTTAACTCGAAGCTGGTGCGCCAACCGTAAGGAGGCAGCCATTT
AAGGTTGGGTCGGTGACTGGGGTGAAGTCGTAACAAGGTAGCTGTAGGTGAACCTGCGGC
TGGATCACCTCCTT
>Anaplasma capra str. A60 (KJ700627) 
AGAGTTTGATCCTGGCTCAGAACGAACGCTGGCGGCAAGCTTAACACATGCAAGTCGAAC
GGACCAAATCTGTAG---CTTG----CTACGGAT-TTGGTTAGTGGCAGACGGGTGAGTA
ATGCATAGGAATCTACCTAGTAGTATGGGATAGCCACTGGAAATGGTGGGTAATACCGTA
TAATCCCCGCGGGGGAAAGATTTATCGCTATTAGATGAGCCTATGTCGGATTAGCTAGTT
GGTGGGGTAATGGCCTACCAAGGCAGTGATCTGTAGCTGGTCTGAGAGGATGATCAGCCA
CACTGGAACTGAGACACGGTCCAGACTCCTACGGGAGGCAGCAGTGGGGAATATTGGACA
ATGGGCGCAAGCCTGATCCAGCTATGCCGCGTGAGTGAGGAAGGCCTTAGGGTTGTAAAA
CTCTTTCAGTAGGGAAGATAATGACGGTACCTACAGAAGAAGTCCCGGCAAACTCCGTGC
CAGCAGCCGCGGTAATACGGAGGGGGCAAGCGTTGTTCGGAATTATTGGGCGTAAAGGGC
ATGTAGGCGGTTTGGTAAGTTAAAGGTGAAATACCAGGGCTTAACCCTGGGGCTGCTTTT
AATACTGCA-GGACTAGAGTCCGGAAGAGGATAGCGGAATTCCTAGTGTAGAGGTGAAAT
TCGTAGATATTAGGAGGAACACCAGTGGCGAAGGCGGCTGTCTGGTCCGGTACTGACGCT
GAGGTGCGAAAGCGTGGGGAGCAAACAGGATTAGATACCCTGGTAGTCCACGCTGTAAAC
GATGAGTGCTGAATGTGGGGGCTTTT-GCCTCTGTGTTGTAGCTAACGCGTTAAGCACTC
CGCCTGGGGACTACGGTC----GCAAGACTAAAACTCAAAGGAATTGACGGGGACCCGC-
ACAAGCGGTGGAGCATGTGGTTTAATTCGATGCAACGCGAAAAACCTTACCACTTCTTGA
CATGGAGGTTAGATCTTTCTTAACAGAAAGGC-GCAGTTC-GGCTGGACCTCACACAGGT
GCTGCATGGCTGTCGTCAGCTCGTGTCGTGAGATGTTGGGTTAAGTCCCGCAACGAGCGT
AACCCTCATCCTTAGTTACCAGCGGGTAATGCCGGGCACTTTAAGGAAACTGCCGGTGAT
AAACCGGAGGAAGGTGGGGATGATGTCAAGTCAGCACGGCCCTTATGGGGTGGGCTACAC
ACGTGCTACAATGGCGACCACAATAGGTT-GCAACGTCGCAAGGCTGAGCTAATCCG-TA
AAAGTCGTCTCAGTTCGGATTGTCCTCTGCAACTCGAGGGCATGAAGTCGGAATCGCTAG
TAATCGTGGATCAGCATGCCACGGTGAATACGTTCTCGGGTCTTGTACACACTGCCCGTC
ACGCCATGGGAATTGGCTTAACTCAAAGCTGGTGCGCCAACCGTAAGGGGGCAGCCATTT
AAGGTTGGGTCGGTGACTGGGGTGAAGTCGTAACAAGGTAGCTGTAGGTGAACCTGCGGC
TGGATTACCTCCTT
>Anaplasma bovis clone 499 (GU937020)
--------------------AACGAACGCTGGCGGCAAGCTTAACACATGCAAGTCGAAC
GGATTGTTCTCGTAG---CTTG----CTATGAGA-ACAATTAGTGGCAGACGGGTGAGTA
ATGCATAGGAATCTACCTAGTAGTATAGGATAGCCACTAGAAGTGGTGGGTAATACTGTA
TAATCCCTGCGGGGGAAAGATTTATCGCTACATGATGAGCCTATGTTAGATTAGCTAGTT
GGGGGGGTAATGGCCTACCAAGGCAGTGATCTATAGCTGGTCTGAGAGGATGATCAGCCA
CACTGGAACTGAGACACGGTCCAGACTCCTACGGGAGGCAGCAGTGGGGAATATTGGACA
ATGGGCGCAAGCCTGATCCAGCTATGCCGCGTGAGTGAGGAAGGCCTTAGGGTTGTAAAA
CTCTTTCAGTGGGGAAGATAATGACGGTACCCACAGAAGAAGTCCCGGCAAACTCCGTGC
CAGCAGCCGCGGTAATACGGAGGGGGCAAGCGTTGTTCGGAATTATTGGGCGTAAAGGGC
ATGTAGGTGGTTTGGTTAGTTAAAGGTGAAATGCCAGGGCTTAACCCTGGAGCTGCTTTT
AATACTGCC-AGACTGGAGTCCGGGAGAGGATAGCGGAATTCCTAGTGTAGAGGTGAAAT
TCGTAGATATTAGGAGGAACACCAGTGGCGAAGGCGGCTATCTGGTCCGGTACTGACACT
GAGGTGCGAAAGCGTGGGGAGCAAACAGGATTAGATACCCTGGTAGTCCACGCTGTAAAC
GATGAGTGCTGGATGTGGGGGTTTTT-ACCTCCGTGTTGTAGCTAACGCGTTAAGCACTC
CGCCTGGGGACTACGGTC----GCAAGACTAAAACTCAAAGGAATTGACGGGGACCCGC-
ACAAGCGGTGGAGCATGTGGTTTAATTCGATGCAACGCGAAAAACCTTACCACTCCTTGA
CATGAAGATTAGATCCTCCTTAACAGGAGGGC-GCAGTTTAGGCTGGGTCTTGCACAGGT
GCTGCATGGCTGTCGTCAGCTCGTGTCGTGAGATGTTGGGTTAAGTCCCGCAACGAGCGT
AACCCTCATCCTTAGTTGCCAGCGGGTAATGCCGGGGACTTTAAGGGAACTGCCAGTGGT
AAGCTGGAGGAAGGTGGGGATGATGTCAAGTCAGCATGGCCCTTATGGGGTGGGCTACAC
ACGTGCTACAATGGTGACTACAATAGGTT-GCAATGTCGTAAGGCTGAGCTAATCCG-TA
AAAGTCATCTTAGTTCGGATTGTCCTCTGAAACTCGAGGGCATGAAGCAGGAATCGCTAG
TAATCGTGGATCAGCATGCCACGGTGAATACGTTCTCGGGTCTTGTACACACTGCCCGTC
ACGCCATGGGAATTGGCTTAACTCGAAGCTGGTGCGCCAACCGAA---------------
------------------------------------------------------------
--------------
>Anaplasma odocoilei str. UMUM76 (JX876644)
-----------------------------------------------ATGCAAGTCGAAC
GAATTATCTCTGTAG---CTTG----CTACGGGGAATGGTTAGTGGCAGACGGGTGAGTA
ATGCATAGGAATCTGCCTAGTAGTAAGGGATAGCCACTAGAAATGGTGGGTAATACTGTA
TAAGCCCTGCGGGGGAAAGATTTATCGCTACTAGATGAGCCTATGTTAGATTAGCTAGTT
GGTAGGGTAAAGGCCTACCAAGGCAGTGATCTATAGCTGGTCTGAGAGGATGATCAGCCA
CACTGGAACTGAGATACGGTCCAGACTCCTACGGGAGGCAGCAGTGGGGAATATTGGACA
ATGGGCGCAAGCCTGATCCAGCTATGCCGCGTGAGTGAGGAAGGCCTTAGGGTTGTAAAA
CTCTTTCAGTGGGGAAGATAATGACGGTACCCACAGAAGAAGTCCCGGCAAACTCCGTGC
CAGCAGCCGCGGTAATACGGAGGGGGCAAGCGTTGTTCGGAATTATTGGGCGTAAAGGGC
ATGTAGGCGGTTCGGTAAGTTAAAGGTGAAATGCCAGGGCTTAACCCTGGAGCTGCTTTT
AATACTGCC-AGACTAGAGACCGGGAGAGGATAGCGGAATTCCTAGTGTAGAGGTGAAAT
TCGTAGATATTAGGAGGAACACCAGTGGCGAAGGCGGCTATCTGGTCCGGTACTGACGCT
GAGGTGCGAAAGCGTGGGGAGCAAACAGGATTAGATACCCTKGTAGTCCACGCTGTAAAC
GATGAGTGCTGAATGTGGGGGTGTTTTACCTCCGTGTTGTAGCTAACGCGTTAAGCACTC
CGCCTGGGGACTACGGTC----GCAAGACTAAAACTCAAAGGAATTGACGGGGACCCGC-
ACAAGCGGTGGAGCATGTGGTTTAATTCGATGCAACGCGAAGAACCTTACCACTTCTTGA
CATGGAGATTAGATCCTTCTTAACGGAAGGGC-GCAGTTC-GGCTGGATCTCGCACAGGT
GCTGCATGGCTGTCGTCAGCTCGTGTCGTGAGATGTTGGGTTAAGTCCCGCAACGAGCGT
AACCCTCATCCTTAGTTGCCAGCGGGTTAAGCCGGGCACTTTAAGGAGACTGCCAGTGGT
AAACTGGAGGAAGGTGGGGATGATGTCAAGTCAGCACGGCCCTTATGGGGTGGGCTACAC
ACGTGCTACAATGGTGACTACAATAGGTT-GCAATGTCGCAAGGCTGAGCTAATCCG-TA
AAAGTCATCTCAGTTCGGATTGTCCTCTGCAACTCGAGGGCATGAAGTCGGAATCGCTAG
TAATCGTGGATCAGCATGCCACGGTGAATACGTTCTCGGGTCTTGTACACACTGCCCGTC
ACGCCATGGGAATTGGCTTAACTCGAAGCCGGTGCGCCAACCGCAAGGAGGCAGCCGTTT
AAG---------------------------------------------------------
--------------
>Anaplasma platys isolate Okinawa (AY077619)
---------------------ACGAACGCTGGCGGCAAGCTTAACACATGCAAGTCGAAC
GGATTTTTGTCGTAG---CTTG----CTATGATA-AAAATTAGTGGCAGACGGGTGAGTA
ATGCATAGGAATCTACCTAGTAGTATGGGATAGCCACTAGAAATGGTGGGTAATACTGTA
TAATCCCTGCGGGGGAAAGATTTATCGCTATTAGATGAGCCTATGTTAGATTAGCTAGTT
GGTAGGGTAAAGGCCTACCAAGGCAGTGATCTATAGCTGGTCTGAGAGGATGATCAGCCA
CACTGGAACTGAGATACGGTCCAGACTCCTACGGGAGGCAGCAGTGGGGAATATTGGACA
ATGGGCGCAAGCCTGATCCAGCTATGCCGCGTGAGTGAGGAAGGCCTTAGGGTTGTAAAA
CTCTTTCAGTGGGGAAGATAATGACGGTACCCACAGAAGAAGTCCCGGCAAACTCCGTGC
CAGCAGCCGCGGTAATACGGAGGGGGCAAGCGTTGTTCGGAATTATTGGGCGTAAAGGGC
ATGTAGGCGGTTCGGTAAGTTAAAGGTGAAATGCCAGGGCTTAACCCTGGAGCTGCTTTT
AATACTGCC-AGACTCGAGTCCGGGAGAGGATAGCGGAATTCCTAGTGTAGAGGTGAAAT
TCGTAGATATTAGGAGGAACACCAGTGGCGAAGGCGGCTATCTGGTCCGGTACTGACGCT
GAGGTGCGAAAGCGTGGGGAGCAAACAGGATTAGATACCCTGGTAGTCCACGCTGTAAAC
GATGAGTGCTGAATGTGGGGACGTTTTGTCTCTGTGTTGTAGCTAACGCGTTAAGCACTC
CGCCTGGGGACTACGGTC----GCAAGACTAAAACTCAAAGGAATTGACGGGGACCCGC-
ACAAGCGGTGGAGCATGTGGTTTAATTCGATGCAACGCGAAGAACCTTACCACTTCTTGA
CATGGAGATTAGATCCTTCTTAACGGAAGGGC-GCAGTTC-GGCTGGATCTCGCACAGGT
GCTGCATGGCTGTCGTCAGCTCGTGTCGTGAGATGTTGGGTTAAGTCCCGCAACGAGCGT
AACCCTCATCCTTAGTTGCCAGCGGGTTAAGCCGGGCACTTTAAGGAGACTGCCAGTGGT
AAACTGGAGGAAGGTGGGGATGATGTCAAGTCAGCACGGCCCTTATGGGGTGGGCTACAC
ACGTGCTACAATGGTGACTACAATAGGTT-GCAATGTCGCAAGGCTGAGCTAATCCG-TA
AAAGTCATCTCAGTTCGGATTGTCCTCTGCAACTCGAGGGCATGAAGTCGGAATCGCTAG
TAATCGTGGATCAGCATGCCACGGTGAATACGTTCTCGGGTCTTGTACACACTGCCCGTC
ACGCCATGGGAATTGGCTTAACTCGAAGCTGGTGCGCCAACCGCAAGGAGGCAGCCATTT
AAGGTTGGGTCAGTGACTAGGGTGAAGTCGTAACAAGGTAGCCGT---------------
--------------
>Anaplasma phagocytophilum str. HZ (NC_007797)
AGAGTTTGATCCTGGCTCAGAACGAACGCTGGCGGCAAGCTTAACACATGCAAGTCGAAC
GGATTATTCTTTATAG--CTTG---CTATAAAGA-ATAGTTAGTGGCAGACGGGTGAGTA
ATGCATAGGAATCTACCTAGTAGTATGGGATAGCCACTAGAAATGGTGGGTAATACTGTA
TAATCCCTGCGGGGGAAAGATTTATCGCTATTAGATGAGCCTATGTTAGATTAGCTAGTT
GGTAGGGTAAAGGCCTACCAAGGCGATGATCTATAGCTGGTCTGAGAGGATGATCAGCCA
CACTGGAACTGAGATACGGTCCAGACTCCTACGGGAGGCAGCAGTGGGGAATATTGGACA
ATGGGCGCAAGCCTGATCCAGCTATGCCGCGTGAGTGAGGAAGGCCTTAGGGTTGTAAAA
CTCTTTCAGTAGGGAAGATAATGACGGTACCTACAGAAGAAGTCCCGGCAAACTCCGTGC
CAGCAGCCGCGGTAATACGGAGGGGGCAAGCGTTGTTCGGAATTATTGGGCGTAAAGGGC
ATGTAGGCGGTTCGGTAAGTTAAAGGTGAAATGCCAGGGCTTAACCCTGGAGCTGCTTTT
AATACTGCC-AGACTAGAGTCCGGGAGAGGATAGCGGAATTCCTAGTGTAGAGGTGAAAT
TCGTAGATATTAGGAGGAACACCAGTGGCGAAGGCGGCTATCTGGTCCGGTACTGACGCT
GAGGTGCGAAAGCGTGGGGAGCAAACAGGATTAGATACCCTGGTAGTCCACGCTGTAAAC
GATGAGTGCTGAATGTGGGGATTTTTTATCTCTGTGTTGTAGCTAACGCGTTAAGCACTC
CGCCTGGGGACTACGGTC----GCAAGACTAAAACTCAAAGGAATTGACGGGGACCCGC-
ACAAGCGGTGGAGCATGTGGTTTAATTCGATGCAACGCGAAAAACCTTACCACTCCTTGA
CATGGAGATTAGATCCTTCTTAACGGAAGGGC-GCAGTTC-GGCTGGATCTCGCACAGGT
GCTGCATGGCTGTCGTCAGCTCGTGTCGTGAGATGTTGGGTTAAGTCCCGCAACGAGCGT
AACCCTCATCCTTAGTTGCCAGCGGGTTAAGCCGGGCACTTTAAGGAAACTGCCAGTGGT
AAACTGGAGGAAGGTGGGGATGATGTCAAGTCAGCACGGCCCTTATGGGGTGGGCTACAC
ACGTGCTACAATGGTGACTACAATAGGTT-GCAATGTCGCAAGGCTGAGCTAATCCG-TA
AAAGTCATCTCAGTTCGGATTGTCCTCTGCAACTCGAGGGCATGAAGTCGGAATCGCTAG
TAATCGTGGATCAGCATGCCACGGTGAATACGTTCTCGGGTCTTGTACACACTGCCCGTC
ACGCCATGGGAATTGGCTTAACTCGAAGCTGGTGCGCCAACCGAAAGGAGGCAGCCATTT
AAGGTTGGGTCAGTGACTAGGGTGAAGTCGTAACAAGGTAGCTGTAGGTGAACCTGCGGC
TGGATTACCTCCTT
>Anaplasma phagocytophilum isolate MR-23 (KP276588)
--------------------AACGAACGCTGGCGGCAAGCTTAACACATGCAAGTCGAAC
GGATTATTCTTTATAG--CTTG---CTATAAAGA-ATAATTAGTGGCAGACGGGTGAGTA
ATGCATAGGAATCTACCTAGTAGTATGGGATAGCCACTAGAAATGGTGGGTAATACTGTA
TAATCCCTGCGGGGGAAAGATTTATCGCTATTAGATGAGCCTATGTTAGATTAGCTAGTT
GGTAGGGTAAAGGCCTACCAAGGCGATGATCTATAGCTGGTCTGAGAGGATGATCAGCCA
CACTGGAACTGAGATACGGTCCAGACTCCTACGGGAGGCAGCAGTGGGGAATATTGGACA
ATGGGCGCAAGCCTGATCCAGCTATGCCGCGTGAGTGAGGAAGGCCTTAGGGTTGTAAAA
CTCTTTCAGTAGGGAAGATAATGACGGTACCTACAGAAGAAGTCCCGGCAAACTCCGTGC
CAGCAGCCGCGGTAATACGGAGGGGGCAAGCGTTGTTCGGAATTATTGGGCGTAAAGGGC
ATGTAGGCGGTTCGGTAAGTTAAAGGTGAAATGCCAGGGCTTAACCCTGGAGCTGCTTTT
AATACTGCC-AGACTAGAGTCCGGGAGAGGATAGCGGAATTCCTAGTGTAGAGGTGAAAT
TCGTAGATATTAGGAGGAACACCAGTGGCGAAGGCGGCTATCTGGTCCGGTACTGACGCT
GAGGTGCGAAAGCGTGGGGAGCAAACAGGATTAGATACCCTGGTAGTCCACGCTGTAAAC
GATGAGTGCTGAATGTGGGGATTTTTTATCTCTGTGTTGTAGCTAACGCGTTAAGCACTC
CGCCTGGGGACTACGGTC----GCAAGACTAAAACTCAAAGGAATTGACGGGGACCCGC-
ACAAGCGGTGGAGCATGTGGTTTAATTCGATGCAACGCGAAAAACCTTACCACTCCTTGA
CATGGAGATTAGATCCTTCTTAACGGAAGGGC-GCAGTTC-GGCTGGATCTCGCACAGGT
GCTGCATGGCTGTCGTCAGCTCGTGTCGTGAGATGTTGGGTTAAGTCCCGCAACGAGCGT
AACCCTCATCCTTAGTTGCCAGCGGGTTAAGCCGGGCACTTTAAGGAAACTGCCAGTGGT
AAACTGGAGGAAGGTGGGGATGATGTCAAGTCAGCACGGCCCTTATGGGGTGGGCTACAC
ACGTGCTACAATGGTGACTACAATAGGTT-GCAATGTCGCAAGGCTGAGCTAATCCG-TA
AAAGTCATCTCAGTTCGGATTGTCCTCTGCAACTCGAGGGCATGAAGTCGGAATCGCTAG
TAATCGTGGATCAGCATGCCACGGTGAATACGTTCTCGGGTCTTGTACACACTGCCCGTC
ACGCCATGGGAATTGGCTTAACTCGAAGCTGGTGCGCCAACCGAAAGGAGGCAGCCATTT
AAGGTTGGGTCAGTGACTAGGGTG------------------------------------
--------------
