# Supplementary material for: Survey of Ixodes pacificus Ticks in California Reveals a Diversity of Microorganisms and a Novel and Widespread Anaplasmataceae Species
Source: PLoS One. 2015 Sep 16;10(9):e0135828. doi: 10.1371/journal.pone.0135828 (PMC4574436; doi:10.1371/journal.pone.0135828)
Supplement: S2 Alignment — Sequences of the sequencing primers are reported in the top row. The analysis mask indicates with ‘N’ the 804 nucleotide positions included in the analysis. Positions were aligned with respect of the encoded protein sequence. (FSA) [file pone.0135828.s002.fsa]

>Sequencing primer
------------------------------------------------------------
------------------------------------------------------------
------------------------------------------------------------
------------------------------------------------------------
------------------------------------------------------------
------ATCTCTAAAGCTAAAGCTGCTGG-------------------------------
------------------------------------------------------------
------------------------------------------------------------
------------------------------------------------------------
------------------------------------------------------------
------------------------------------------------------------
------------------------------------------------------------
------------------------------------------------------------
------------------------------------------------------------
------------------------------------------------------------
------------------------------------------------------------
------------------------------------------------------------
------------------------------------------------------------
------------------------------------------------------------
GTTGCTGTACTTAAGGTTGGTGT-------------------------------------
------------------------------------------------------------
------------------------------------------------------------
------------------------------------------------------------
------------------------------------------------------------
------------------------------------------------------------
------------------------------------------------------------
------------------------------------------------------------
------------------------------------------------
>Analysis mask
------------------------------------------------------------
------------------------------------------------------------
------------------------------------------------------------
------------------------------------------------------------
------------------------------------------------------------
------------------------------NNNNNNNNNNNNNNNNNNNNNNNNNNNNNN
NNNNNNNNNNNNNNNNNNNNNNNNNNNNNNNNNNNNNNNNNNNNNNNNNNNNNNNNN---
---NNNNNNNNNNNNNNNNNNNNNNNNNNNNNNNNNNNNNNNNNNNNNNNNNNNNNNNNN
NNNNNNNNNNNNNNNNNNNNNNNNNNNNNNNNNNNNNNNNNNNNNNNNNNNNNNNNNNNN
NNNNNNNNNNNNNNNNNNNNNNNNNNNNNNNNNNNNNNNNNNNNNNNNNNNNNNNNNNNN
NNNNNNNNNNNNNNNNNNNNNNNNNNNNNNNNNNNNNNNNNNNNNNNNNNNNNNNNNNNN
NNNNNNNNNNNNNNNNNNNNNNNNNNNNNNNNNNNNNNNNNNNNNNNNNNNNNNNNNNNN
NNNNNNNNNNNNNNNNNNNNNNNNNNNNNNNNNNNNNNNNNNNNNNNNNNNNNNNNNNNN
NNNNNNNNNNNNNNNNNNNNNNNNNNNNNNNNNNNNNNNNNNNNNNNNNNNNNNNNNNNN
NNNNNNNNNNNNNNNNNNNNNNNNNNNNNNNNNNNNNNNNNNNNNNNNNNNNNNNNNNNN
NNNNNNNNNNNNNNNNNNNNNNNNNNNNNNNNNNNNNNNNNNNNNNNNNNNNNNNNNNNN
NNNNNNNNNNNNNNNNNNNNNNNNNNNNNNNNNNNNNNNNNNNNNNNNNNNNNNNNNNNN
NNNNNNNNNNNNNNNNNNNNNNNNNNNNNNNNNNNNNNNNNNNNNNNNNNNNNNNNNNNN
NNNNNNNNNNNNNNNNNNNNNNNNNNNNNNNNNNNNNNNNNNNNNNNNNNNNNNNNNNNN
------------------------------------------------------------
------------------------------------------------------------
------------------------------------------------------------
------------------------------------------------------------
------------------------------------------------------------
------------------------------------------------------------
------------------------------------------------------------
------------------------------------------------------------
------------------------------------------------
>Rickettsia endosymbiont of Ixodes pacificus str. Humboldt (LAOP01000000)
ATGGCAACAAAACTTATTAAACACGGCTCAAAAGCTCGTGAGCAAATGCTAGAGGGCATT
GATATACTTGCAGATGCAGTAAAAGTTACTTTAGGTCCAAAAGGTAGAAATGTACTTATC
GAGCAATCATTCGGTTCACCGAAAATTACCAAAGACGGTGTGACGGTTGCAAAATCGATT
GAGTTAAAAAATAAAATTAGAAATGCAGGAGCTCAGCTATTAAAATCAGCTGCTACAAAA
GCTGCAGAAGTAGCCGGTGACGGTACTACTACAGCTACGGTACTTGCTAGAGCATTAGCT
CGTGAGGGTAATAAGTTAGTAGCTGCCGGTTATAATCCTATGGATTTAAAGCGTGGCATG
GATTTAGCGGTAAATGCATTAGTAGAGGAAATTAAAAAGTCTAGTAAAAAGATTAAT---
---AGCCAAGAGGAAATCGCACAGGTCGGTACTATCTCTTCAAACGGTGATAAGGAAATC
GGTGAGAAAATTGCTAAGGCAATGGAGGAAGTCGGTAAAGAAGGCGTGATAACCGTTGAA
GAAGCAAAG---AATTTTAGCTTCGATGTTGAAGTAGTTAAAGGTATGATGTTTGATAGA
GGTTATCTATCTCCGTATTTTGTAACGAATTCCGAGAAAATGGTTGCTGAGCTTGAAAAC
CCTTTCATCTTACTATTTGAGAAAAAATTATCAAACTTACAACCGATGTTACCTATACTT
GAGGCTGTAGTGCAATCACAACGCCCACTATTAATTATTGCTGAGGATGTTGAGGGCGAA
GCTCTTGCAACGCTTGTAGTCAATAGATTACGTGGTGGTTTAAAAGTTGCGGCAGTAAAA
GCTCCCGGTTTTGGCGATAGAAGAAAAGCAATGATGGAAGATATTGCTATCCTAACTAAA
---GGTGAGCTTATTACTGAAGATTTAGGTATGAAGCTTGAAAATGTGAGTATTAAGAGT
TTAGGGACGGCAAAAAGAGTAACAATTTCTAAAGAAAATACCGTAATTGTT---GATGGT
AATGGTGATAAGAAAAATATTGAGGATAGAGTATTACAAATTAAATCTCAAATAGCTGAA
ACTACTTCTGATTATGATAAAGAAAAACTACAAGAGCGTTTAGCTAAACTTTCCGGCGGT
GTTGCCGTATTAAAGGTTGGCGGTGCTACGGAAGTTGAAGTGAAAGAGCGTAAAGATCGT
GTTGAAGATGCACTTGCTGCTACAAGAGCGGCAGTTGAGGAAGGTGTTGTTGCCGGTGGC
GGTGTAACATTACTTCATGCATCACAAACTTTAACAAAGCTTAAAGTAGAGAATAAGGAT
CAACAAGCAGGTATTGAAATAGTAATAGAAGCTTTAAAGGATCCGCTAAAACAGATTGTT
GAAAATGCCGGTGAA---AACGGTGGCGTAGTAGTTGGTAAATTACTAGAACATAAGGAT
AAAAATTATGGCTTTAATGCTCAAGATATGCAATATGTCGATATGATTAAAGCAGGAATT
ATTGATCCGGCTAAAGTAGTGCGTACTGCACTTCAAGATGCTGCTTCCGTTGCTTCGTTA
ATTATTACCACGGAAACTTTAATTGTTGACGAACCTTCTGATAAGAAAGAGCTA------
------ATGCCAATGCGTGGCGGTATGGGAGGTATGGATTTCTAA---
>Neorickettsia sennetsu str. Miyayama (NC_007798)
ATGGCGAACGAAGTAATAAGTGGTGAACAGTTGCAGAGA---GTTATCCGTGATGCAGCT
GACTTGGTTGTATCAAGTGCTGGTGTAACACTTGGGCCTGAGGGTAGACCAGTCATAATG
AGTAAGTCTTATGGTGGCCCGGAAGTAACCAAGGATGGTTATAAGGTGATGAATCAGCTT
AAACCGGAAGATGAGAAGGTTGCAAAGATAGTCGAGCTATTAAACCAGGCTACCTCACAG
GCGAATGAAAAAGCTGGAGATGGGACTACTACTGCTACTATCTTGGTGGGCAACATGATC
AAAAATGCTCACAAACACATTGCTGCTCAAAGGTCCCGGATGAAGCTTAAATCCGGTATG
AAACGTGCACGCGACGAGGTCGTGAAGTATATTCAATCAGTTGCCAAGAAGATAAAT---
---TCGGAAGAAGAGATAGCACAAGTTGGTTCAATTTCTGCTAACGGCAATAGTGAGATT
GGTGGCAAGATTGCCGAAGCTATGAATAAAGTTGGTAAAGAGGGTGTTATTACTGTCGAA
GAAGGTAAAGGATTAGATGAGTTTTCTGTATCCGTTGTGCAAGGTATGGTCTTCGACAGA
GGATACGTTTCTCCTTATTTTATAACAAACCCGGAGAAAATGATTGTTGAGTTTGACAAT
CCTTATGTCCTTCTCGCGAATAAAAAACTCTCTAGCATACAACCAATGGTTCCTCTTTTG
GAAACGATTGTTCGTTCGAACAGAGCAGTCGTCATAATCGCTGAGGATGTTGAGGGTGAA
GCTCTTACTTCTCTTGTTCTTAGCAAAATGAGGGGTAGCTTGAAAGCTTGCGCTGTTAAA
GCTCCAGGCTTCGGTGATCGCAGATCTGAGATGCTCGAAGACATTAGGATACTTACCGGT
GCTAAAACACTAGTAAGTGACGATTTGGGCGTGACAGTTGAGAGCCTTACTGTTGAAGAT
CTTGGTACTGCAAAGAGCATCATTATATCTAAGGATTCCACGACTATAGTA---GATGGT
GGTGGCGAAAAAACAGCAATTGAAGCGAGGGTCAAGCAGATTAAGACACAAATAGACAAG
ACTACTTCTGATTACGACAAGGAGAAACTTCAGGAGAGACTTGCTAAACTTGCTGGTGGT
GTTGCTGTCCTCAAGGTTGGTGGTGCTACAGAAGTTGAGGTTAAAGAACGCAAAGATCGT
GTAGAAGATGCTCTACATGCTACACGTGCCGCAGTTGAGGAAGGTATAGTTCCTGGTGGT
GGTGCTACATTGCTTAGTGCAATCGCTGTTTTGGAAAAGCTCTCTTCTGATGATGATGAT
GAGCAGGCTGGTATTAACATCGTAAAGACGGCACTCAAGGCGCCTATTTCTCAGATTGTT
GAAAATGCCGGTGAA---GATGCTTCTGTGATCACATACAATCTTCTGGAATCAAAGGAT
CCTAACAGGATCTTCGATGCACGCGAGCTTAAGTATGTAGATGCCTTCAAGGCAGGCATT
ATAGATCCAGCGAAGGTAGTGCGTGTCGCACTGGAAAGTGCTGTTTCTGTTGCTAGTGTT
CTAGTGACTACCGAAGCCCTAATAGTTGATTTGCCGACTAAAGATAACGGTTCTTCT---
---TCAATGATGCCTGGTGGTGGCATGGGTGGAATGGGCGGTTTCTAA
>Neorickettsia risticii str. Illinois (NC_013009)
ATGGCGAACGAAGTAATAAGTGGTGAACAGTTGCAGAAA---GTTATCCGTGATGCGGCT
GACTTGGTTGTATCAAGTGCTGGTGTAACACTTGGGCCTGAAGGCAGACCAGTCATAATG
AGTAAGTCCTATGGTGGCCCGGAAGTAACTAAGGATGGTTGCAAGGTAATTAACAACCTT
AAACCGGAAGATGAGAAAATTGCAAAGATAGTCGAGTTGTTAAACCAGGCTACCTCACAG
GCGAATGAAAAAGCCGGGGATGGGACTACTACTGCTACTATCTTAGTGGGCAACATGATT
AAAAATGCTCACAAACACATCGCTGCTCAAAGGTCCCGGACGAAGCTTAAATCCGGTATG
AAACGCGCACGCGATGAGGTTGTGAAGTATATTCAATCAGTTGCCAAGAAGATAAAT---
---TCGGAGGAAGAGATAGCACAAGTTGGTTCAATTTCTGCTAACGGCAATAGTGAAATC
GGTAACAAGATTGCCGAAGCTATGAATAAAGTTGGTAAAGAGGGTGTTATTACTGTCGAA
GAAGGTAAAGGATTAGATGAGTTTTCTGTATCCGTTGTCCAAGGTATGGTCTTCGACAGA
GGGTATGTTTCTCCTTACTTTATAACAAATCCGGAGAAAATGATTGTTGAGTTTGACAAT
CCTTATGTCCTTCTCGCGAATAAAAAACTTTCTAGCATACAACCAATGGTTCCTCTGTTG
GAAACGATCGTTCGTTCTAACAGAGCGGTCGTCATAATTGCTGAGGATGTTGAGGGTGAA
GCTCTTACTTCTCTTGTTCTTAGCAAAATGAGGGGTAGCTTGAAAGCTTGCGCTGTTAAA
GCTCCAGGCTTCGGTGATCGCAGATCCGAGATGCTCGAAGACATTAGAATACTTACCGGT
GCTAAAACACTAGTAAGTGATGATTTGGGTGTGACAGTTGAGAGCCTTACTGTTGAAGAT
CTCGGTACTGCAAAGAGCATCATTATATCTAAGGATTCCACGACTATAGTA---GATGGT
GGGGGCGAAAAAACATCCATTGATGCGAGGGTCAAGCAGATCAAGACGCAAATAGACAAG
ACTACCTCTGATTACGACAAGGAGAAACTTCAGGAGAGACTTGCTAAACTTGCTGGTGGT
GTTGCTGTCCTCAAGGTTGGTGGTGCTACAGAAGTTGAGGTTAAAGAACGCAAAGATCGT
GTAGAGGATGCTCTACATGCTACACGTGCCGCAGTTGAGGAAGGTATAGTTCCTGGTGGT
GGTGCTACGTTGCTTAGTGCAATCGCTGTTCTGGAAAAGCTCTCTTCTGATGATGACGAT
GAACAAGCTGGTATTAATATCGTGAAGTCTGCGCTCAAGGCTCCTATTTCTCAGATTGTT
GAAAATGCCGGTGAA---GATGCTTCTGTGATCACATATAATCTTCTGGAATCAAAGGAT
CCTAACAGGATCTTTGATGCACGCGAGCTTAAGTATGTAGATGCTTTCAAGGCGGGTATC
ATAGATCCAGCGAAGGTAGTGCGTGTTGCCTTGGAGAGTGCTGTTTCTGTTGCTAGTGTT
CTAGTGACTACTGAAGCCCTAATAGTTGATTTACCGACTAAAGATAACGGTTCTTCT---
---TCAATGATGCCTGGTGGTGGCATGGGTGGAATGGGCGGTTTCTAA
>Wolbachia endosymbiont of Drosophila melanogaster (NC_002978)
ATGACTAATGTAGTAGTATCAGGTGAGCAGTTGCAAGAA---GCCTTTCGTGAAGTTGCA
GCAATAGTGGATTCAACGGTAGCAATAACTGCAGGACCTAGAGGAAAAACAGTAGGGATT
AATAAGCCCTATGGAGCACCAGAAATTACAAAAGATGGTTATAAGGTGATGAAGGGTATC
AAGCCTGAAAAACCATTAAACGCTGCGATAGCAAGCATCTTTGCACAGAGTTGTTCTCAA
TGCAACGATAAAGTTGGTGATGGTACAACAACGTGCTCAATACTAACTAGCAACATGATA
ATGGAAGCTTCAAAATCAATTGCTGCTGGAAACGATCGTGTTGGTATTAAAAACGGAATA
CAGAAGGCAAAAGATGTAATATTAAAGGAAATTGCGTCAATGTCTCGTACAATTTCTCTA
GAGAAAATAGACGAAGTGGCACAAGTTGCAATAATCTCTGCAAATGGTGATAAGGATATA
GGTAACAGTATCGCTGATTCCGTGAAAAAAGTTGGAAAAGAGGGTGTAATAACTGTTGAA
GAGAGTAAAGGTTCAAAAGAGTTAGAAGTTGAGCTGACTACTGGCATGCAATTTGATCGC
GGTTATCTCTCTCCGTATTTTATTACAAATAATGAAAAAATGATCGTGGAGCTTGATAAT
CCTTATCTATTAATTACAGAGAAAAAATTAAATATTATTCAACCTTTACTTCCTATTCTT
GAAGCTATTGTTAAATCTGGTAAACCTTTGGTTATTATTGCAGAGGATATCGAAGGTGAA
GCATTAAGCACTTTAGTTATCAATAAATTGCGTGGTGGTTTAAAAGTTGCTGCAGTAAAA
GCTCCAGGTTTTGGTGACAGAAGAAAGGAGATGCTCGAAGACATAGCAACTTTAACTGGT
GCTAAGTACGTCATAAAAGATGAACTTGGAATCAAGATGGAAGATCTCACGCTTGATGAT
CTTGGTACGGCTAAAAATGTTAAAATTACTAAAGATAATACCACAGTTGTC---AGCGAA
AATAGCGATTCTGACAGTGTGAAAGCTAGAATCGAGCAGATTAAATCTCAAATTGAAACT
TCAACTTCTGATTATGATAAAGAAAAGCTAAGAGAACGTTTAGCGAAATTATCAGGTGGC
GTTGCTGTGCTCAAAGTTGGTGGAGCAACTGAAGTGGAAGTTAAAGAACGTAGAGATAGA
GTCGAAGATGCGCTGCATGCAACAAGAGCTGCAATTGAAGAAGGTATAGTTCCAGGTGGT
GGGGTTGCGCTTCTTTATGCTTCATCTGTTCTCGACAAATTAAAAGGTGCAAGTGACGAG
GAACAAATAGGCATAAACATTATCAAGAAAGTTCTCAGTGCTCCAATTAGAAGGTTAGTC
AAAAATGCTGGTCTT---GAATCTGCTGTTATAATTGACTATTTGATTAAGCAGAATGAT
AAAGAGCTTATATACAACGTTGAGGCTATGAATTACGCTAATGCATTTACAGCTGGTGTG
ATTGATCCAGCAAAAGTGGTGCGTATTGCTTTTGAAACAGCGGTATCTGTTGCGAGTGTG
CTGATAACTACTGAATCTATGATAGTTGATGTACCAAGCAAAGAAAATGCTTCA------
---TCTCCTATGGGTGCAGGAGAAATGAGTGGCATGGGTGGATTCTAA
>Wolbachia endosymbiont of Brugia malayi str. TRS (NC_006833)
ATGACTAATGTAGTAGTGTCAGGTGAACAGTTGCAAGAA---GCTTTTCGTGAAGTTGCA
GTGATGGTGGACTCAACGGTAGCAATAACTGCTGGACCTAGAGGAAAAACAGTAGGGATT
AATAAGCCCTATGGAGCACCAGAAATTACAAAAGATGGTTATAAGGTAATGAAGGGTATT
AAGCCTGAAAAACCTTTACATGCTGCAATAACAAGCATCTTTGCTCAAAGTTGTTTTCAA
TGTAATGATAAAGTTGGTGATGGTACAACAACGTGTTCAATACTAACTAGCAACATGATA
ATGGAAGCTTTAAAGTCAATTGCCGCTGGAAACGATCGTGTTAGCATCAAAAACGGGATG
CAAAAGGCAAAAGATGCAGTATTAGAAGGGATTACATCAATGTCCCGCACAATTCCTTTG
GAAAAAATGGATGAAGTAGCACAAGTTGCAATAATTTCTGCAAATGGTGATAAGGATATT
GGTAATAGCATTGCTGATGCTGTTAAAAAAGTTGGAAAAGAAGGTGTGATTACCGTTGAA
GAAAGTAAGGGCTCAAAAGAGTTAGAAGTTGAGCTTACTACTGGTATGCAATTTGATCGC
GGTTATCTTTCTCCATACTTTATCACAAGTAATGAGAAAATGATTGTAGAATTTGATGAT
CCATATCTCTTAATTACAGAGAAAAAATTGAGTATTATACAGCCATTGCTTCCTATTCTT
GAAGCTGTTGTTAAGTCTGGTAAACCTTTACTTATTATTGCAGAAGATATTGAAGGTGAA
GCATTAAGTACTTTGGTTATCAACAAATTGCGTGGTGGTCTAAAAGTTACTGCAGTGAAA
GCTCCAGGTTTTGGAGATAGAAGAAAAGAGATGCTTGAAGATATAGCAGCTTTAACTGGT
GCTAAATATGTAATAAAAGACGAGCTTGGAATCAAGATGGAAGACCTAACTCTTGAAGAT
CTTGGTACTGCTAAAAATGTTAAAGTTACTAAAGATAATACTACAATTGTC---AGCGGA
AGCAGTGACTCTGATAGAGTAAAAGCTAGAGTCGAGCAGATCAAATCTCAAATTGAAACC
TCAACTTCTGATTATGATAAAGAAAAGCTAAGGGAGCGTTTAGCAAAGCTATCAGGTGGC
GTTGCTGTGCTTAAAGTCGGTGGAGTAACTGAAGTAGAAGTTAAAGAGCGTAGAGATAGA
GTTGAGGATGCATTACATGCAACAAGAGCTGCAATTGAAGAAGGTATAGTTCCAGGTGGT
GGAGTTGCACTTCTTTATGCTTCGTCTGCTCTCGATAAGCTAAAAGGTGGAAGTGATGAA
GAACAGATAGGTATAAATATTATCAAGAAAGTTCTCAGTGCCCCAATCAAGAGATTAGTT
AAAAATGCTGGCCTT---GAGTCCGCTGTTATAATTGATCATTTGACTAAGCAGAATGAT
AAAGAGCTTATATATAATGTCGAGGCTATGAATTATGCTAATGCATTTACTGCCGGTGTC
ATTGATCCAGCAAAGGTAGTACGTATTGCTTTTGAAACAGCGATATCCGTTGCAAGTGTG
CTGATTACTACTGAATCTATGATAGTTGATGTACCAAACAAGGAAGAAAACGCTTCA---
---TCTTCTATGGGTGCAGGCGGCATGGGTGGAATGAATGGATTCTAA
>Candidatus Neoehrlichia lotoris str. RAC413 (LANX01000001)
ATGGCAAATGTAGTTGTAACAGGTGAAGCACTAGATAAG---TCCATCAGAGAAATAATT
CATATTTTAGAAGATGCTGTAGGATGTACTGCTGGACCAAAAGGGTTAACCATAGCTATC
AGTAAACCTTATGGTGCACCAGAAGTAACAAAAGATGGTTATAAAGTAATTAAAAGTATT
AAGCCAGAGGAGCCATTAGCACAAGCAATTGCTAGTATAATAGCTCAAAGTGCTTCACAG
TGTAACGATAAAGTTGGTGATGGAACCACAACATGTTCTATTTTAACAGCTAAAGTAATT
GAAGAAGTATCAAAAGCTAAAGCTGCTGGAGCAGATATTATTAGTATAAAAAATGGTATC
CTAAAAGCAAAAGACTTAGTATTAGAATCTTTGCTGTCTATGAAGCGTGATGTTTCG---
---TCAGAAGACGAAATAGCACAAGTTGCCACAATTTCTGCAAATGGCGATAAAAATATA
GGTAGCAAAATTGCACAATGTGTTAATGAAGTTGGTAAAGATGGTGTTATTACAGTTGAA
GAAAGTAAAGGATTTAAGGAATTAGAAGTTGAAAAAACTGACGGTATGCAGTTCGATAGA
GGTTACTTATCTCCTTATTTTGTTACCAATGCAGAAAAAATGTTAATCGAGTTTGAAAGT
CCATATATTTTATTAACAGAAAAAAAATTAAATATTATACAACCGCTATTACCTATCCTT
GAAAGTATAGCAAGATCAGGTAAGCCTCTGTTAATTATTGCTGAAGATGTAGAAGGTGAA
GCTTTAAGTACTTTAGTATTAAATAAACTACGCGGTGGATTGCATGTTGCTGCTGTAAAG
GCTCCTGGATTTGGTGACAGAAGAAAGGATATGCTTGGTGATATTGCGATATTAACTGGT
GCAAAATACGTTATCAATGATGAGTTAGCAGTAAAAATGGAAGACTTAACGTTAGACGAT
TTAGGTACCGCAAAAAATATACGCATTACTAAAGATACAACAACACTTATTGGTAGTGTT
GACAGTAATTCTGCAAACGTCCAAAGTAGAATTAATCAAATAAAAATGCAAATTGATACC
TCTACTTCAGACTACGATAAAGAAAAATTAAGAGAACGTTTAGCAAAGCTTTCAGGAGGG
GTTGCTGTACTAAAAGTCGGCGGTTCAAGTGAAGTAGAAGTAAAAGAACGTAAGGATAGA
GTAGAAGATGCTTTACATGCTACTAGGGCTGCTGTCGAGGAAGGTGTAGTACCTGGAGGA
GGATCTGCTTTATTGTATACATTATCTTCATTAGATAATTTAAAAGGCAAAAATGATGAT
GAGCAAATAGGTATTAACATAATAAAGCGAGCTTTACTTGCACCTATTAAGCGCATTATA
AAAAATGCTGGATCTGAAGAAGCTCCATGTGTAATCAAGCATTTACTAAAACAAAACGAC
AAAGAGTTAATCTTTAATGTTGATACAATGAGTTATGCAAATGCTTTCACCTCTGGTGTT
ATAGATCCTTTAAAAGTAGTGCGTATTGCTTTTGATCTTGCAGTATCTCTTGCTGCCGTA
TTCATGACTTTAAATGCTGTTATAGTAGATGTACCATCTAAAGATGATCATCATCCT---
---GCTGCTGGAGGTGCTGGTATGGGTGGCGGAATGGGCGGATTCTAA
>Candidatus Neoehrlichia mikurensis str. TK4456 (AB084583)
ATGGCAAATGTAGTTGTAACAGGTGAAACACTAGATAAG---TCCATCAGAGACATCATT
CGCATTTTAGAAGATGCTGTAGGATGCACTGCTGGACCAAAAGGATTAACCATAGCTATT
AGTAAGCCTTATGGTACCCCAGAAATAACAAAAGATGGATATAAAGTAATTAAGAGCATT
AAGCCGGAAGAACCATTAGCACAAGCAATCGCTAATATAATAGCTCAAAGTGCTTCACAG
TGTAATGACAAAGTTGGTGATGGAACTACAACATGTTCTATTTTAACAGCTAAAGTTATC
GAAGAAGTATCTAAAGCTAAAGCTGCTGGAGCAGATATTATTAGCATAAAAAATGGTATC
TTAAAAGCAAAGGAATTAGTATTAGAATCTTTGCTTTCTATGAAGCGCGATGTTTCT---
---TCAGAAGATGAAATAGCACAAGTTGCTACAATTTCTGCAAATGGAGATAAAAACATA
GGTAGTAAAATTGCACAATGTGTAAAGGAAGTTGGTAAGGATGGAGTTATTACAGTTGAA
GAAAGTAAGGGATTTAAGGAGTTAGAAGTTGAAAAAACTGACGGTATGCAATTTGATAGA
GGTTATTTATCTCCTTACTTTGTAACTAATGCAGAAAAAATGTTAATTGAATTTGAAAAT
CCATATATTTTATTAACAGAAAAAAAATTAAATATCATACAACCAATATTACCTATCCTT
GAAAATATAGCAAGATCAGGTAGACCACTGCTAATTATTGCTGAAGATGTAGAAGGTGAA
GCATTAAGCACTTTAGTACTAAATAAGTTACGTGGTGGATTACATGTTGCTGCTGTCAAG
GCACCTGGCTTTGGCGACAGAAGAAAAGATATGCTTGGCGATATTGCTGTATTAACTGGT
GCAAAATACGTTATCAATGACGAATTAGCAGTTAAAATGGAAGATTTAACACTAGATGAT
CTAGGTACTGCAAAAAATATACGTATTACAAAAGATACAACAACACTTATTGGTAGCGTA
GATAGTAATTCTTCAAATGTTCAAAGTAGAATTAACCAAATAAAAATGCAAATTGATACT
TCTACATCAGACTATGATAAAGAAAAACTCAAAGAACGTTTAGCAAAGCTTTCAGGTGGA
GTTGCTGTATTAAAAGTTGGCGGTTCAAGTGAAGTAGAAGTTAAGGAGCGTAAAGATAGA
GTAGAAGATGCTTTACATGCTACTAGAGCT------------------------------
------------------------------------------------------------
------------------------------------------------------------
------------------------------------------------------------
------------------------------------------------------------
------------------------------------------------------------
------------------------------------------------------------
------------------------------------------------
>Ehrlichia ruminantium str. Welgevonden (NC_005295)
ATGGCAAATATGGTTGTAACAGGGGAGCAACTAGACAAA---TCAATTAGAGAAGTTGTC
CGTATTTTAGAAGACGCAGTAGGATGTACAGCTGGTCCAAAAGGATTGACTGTAGCTATT
AGTAAACCTTATGGTGCACCAGAGGTGACAAAAGATGGATATAAGGTTATGAAAAGCATA
AAGCCAGAAGATCCATTGGCTCTTGCTATTGCTAATATAATTGCTCAAAGTGCTTCTCAA
TGTAACGATAAAGTAGGTGATGGAACTACTACATGTTCTATTTTAACTGCAAAGGTTATT
GAGGAAGTATCTAAGGTTAAGGCTGCTGGTGCAGATATTATTTGTGTTAGGGAAGGTGTA
CTTAAAGCTAAAGAGGCAGTATTAGAAGCTTTAAAATGCATGAAGCGTGAAGTGTTA---
---TCTGAAGAAGAAATTGCCCAAGTTGCAACTATCTCTGCGAATGGTGATAAAAATATA
GGTACTAAAATTGCACAGTGTGTTAAAGAAGTTGGTAAAGATGGGGTTATTACAGTTGAA
GAAAGCAAAGGATTTAAAGAGTTAGATGTTGAAAAGACTGATGGTATGCAATTTGATAGA
GGATATCTTTCTCCTTATTTTGTTACTAACTCAGAAAAGATGTTAGTTGAGTTTGAAAAT
CCTTATATTTTATTAACAGAAAAGAAACTAAATATAATACAACCTCTATTGCCAATTTTA
GAGAATATTGCTAGATCAGGTAGACCACTTTTAATTATTGCAGAGGATGTAGAAGGTGAA
GCACTTAGTACACTTGTATTGAATAAGTTGCGTGGTGGTTTACATGTAGCTGCAGTTAAA
GCTCCAGGGTTTGGAGATAGAAGAAAAGATATGTTAGGTGATATTGCAATTTTAACTGGA
GCTAAACATGTAATAAATGATGAGCTTGCTATTAAAATGGAAGATTTGACTCTATGTGAT
TTAGGAACTGCTAAGAATATACGTATTACAAAAGATACTACAACTATTATTGGTAGTGTA
GATAATAGTTGTGCTCATGTTCAAAGTAGAATTTGTCAAATTAGAATGCAAATTGATAAT
TCTACTTCAGATTATGATAAAGAAAAGCTACAAGAGCGTTTAGCAAAGCTTTCTGGTGGT
GTTGCTGTATTGAAAGTAGGTGGATCTAGTGAAGTTGAAGTTAAGGAACGTAAAGATCGT
GTAGAAGATGCTCTTCATGCAACTAGAGCTGCTGTTGAAGAAGGTGTTGTGCCAGGTGGT
GGTGCTGCATTATTGTATACATTATCAGCGCTTGACAACTTAAAAAGTAAGAATGATGAT
GAACAGTTGGGTATTAATATTGTAAAGCGTGCTTTACAAGCTCCTATAAAGCGTATTATT
AAAAATGCTGGATCAGAAAATGCACCATGTGTTATTGCTCATTTATTGAAGCAAAATGAT
AAGGAACTTATCTTTAATGTGGATGTAATGAATTTTGCTAATGCATTTACTTCTGGAGTA
ATTGATCCGCTTAAAGTAGTGCGTATAGCATTTGATTTTGCTGTATCTCTTGCTGCAGTA
TTTATGACACTTAATGCTATTGTTGTTGATATTCCATCTAAGGATGATAATAGTGCT---
GCCGGTGGTGCTGGTATGGGAGGCATGGGTGGTATGGGTGGTTTTTAA
>Ehrlichia canis str. Jake (NC_007354)
ATGGCAAATGTAGTTGTAACGGGTGAACAGCTTGATAAA---GCTATTAGGGAAGTTGTT
CATATTTTAGAAGATGCTGTAGGATGTACAGCTGGACCTAAAGGGCTTACTGTAGCTATT
AGTAAACCTTATGGTGCTCCAGAAATTACAAAAGATGGATATAAAGTTATTAAAAGTATA
AAGCCAGAAGATCCATTGGCTCTTGCTATTGCTAATATAATTGCTCAGAGTGCTTCTCAG
TGTAACGATAAAGTTGGTGATGGAACAACTACATGTTCTATTTTAACTGCGAAAGTTATA
GAAGAAGTTTCTAAAGCTAAAGCTGCTGGAGCAGATATTGTATGCATTAAAGATGGTGTA
CTTAAAGCTAAAGAGGCTGTTCTAGATGCATTAATGTCTATGAAGCGTGAGGTATTA---
---TCTGAGGAAGAAATTGCTCAAGTTGCTACTATTTCCGCTAATGGTGATAAGAACATA
GGTGTTAAAATTGCACAATGTGTTCAGGAAGTTGGTAAAGATGGTGTTATTACAGTTGAA
GAGAGTAAAGGATTTAAAGAATTAGATGTTGAAAAAACTGATGGTATGCAGTTTGACCGT
GGATACCTTTCTCCTTATTTTGTAACTAACTCGGAAAAGATGTTAGTGGAATTTGAAAAT
CCTTATATTTTACTAACAGAGAAAAAGCTTAATATAATACAGCCTATACTGCCAATTTTA
GAAAATGTTGCTAGATCTGGAAGACCTCTTTTAATTATTGCAGAAGATGTAGAAGGTGAA
GCGCTTAGCACTCTTGTTTTAAATAAATTACGTGGTGGATTACATGTAGCAGCAGTTAAA
GCTCCAGGATTTGGTGATAGAAGAAAAGATATGTTAGGTGATATTGCTATCTTAACAGGT
GCTAAACATGTAATAAGTGATGACCTTGCAATAAAGATGGAAGATTTAACTTTAGCTGAA
TTGGGTACTGCTAAGAATATACGTATTACAAAAGATACTACTACTATTATTGGTAGTGTA
GATAATAGTTCTGATAATGTGCAAAGTAGGATTAATCAAATTAAAGTGCAAATTGAGTCT
TCTACTTCAGATTATGATAAAGAAAAGTTAAGAGAACGTTTAGCTAAACTTTCTGGTGGT
GTTGCTGTATTGAAAGTAGGTGGTTCTAGTGAAGTTGAGGTTAAAGAACGTAAAGATCGT
GTTGAAGACGCTTTACATGCAACTAGAGCTGCTGTTGAAGAAGGTGTTGTACCAGGAGGT
GGTGCTGCATTGTTATATACATTATCAGTACTTGAAAACCTAAAAAGCAAAAATGATGAC
GAACAATTAGGTATTAATATTATAAAACGTGCTTTACAAGCTCCTATTAAGCGCATTATT
AGGAACTCTGGATCAGAAAATGCACCATGTGTTATTGCTCATTTATTAAAACAAAATGAT
AAAGAACTTATCTTTAATGTTGATACAATGAATTTTGCAAATGCATTTACTTCTGGTGTT
ATTGATCCACTTAAAGTAGTGCGTATAGCATTTGATTTTGCTGTGTCTCTTGCAGCAGTA
TTTATGACTCTGAATGCTATCGTAGTAGATGTACCATCTAAGGATGATGCTGGTGCTGCT
GGTGGTGCCGGCGGTATGGGTGGCATGGGAGGTATGGGAGGATTCTAG
>Ehrlichia chaffeensis str. Arkansas (NC_007799)
ATGGCAAATGTAGTTGTGACTGGTGAACAACTTGATAAA---TCAATTAGAGAAGTTGTT
CGTATTTTAGAAGATGCTGTAGGATGTACGGCTGGGCCTAAGGGACTTACTGTAGCTATT
GGTAAATCTTATGGAGCTCCAGAAGTTACAAAAGATGGATATAAAGTTATTAAGAGTATA
AAGCCAGAGGATCCATTGGCTCTTGCTATTGCTAATATAATTACTCAGAGTGCTTCTCAA
TGTAATGATAAAGTTGGTGATGGAACAACTACATGTTCTATTTTAACTGCAAAAGTTATA
GAAGAAGTATCTAAAGCTAAAGCTGCTGGAGCAGATATTGTGTGTATTAAAGAAGGTGTA
CTAAAAGCTAAAGAGGCTGTTTTGGAAGCATTAATGTCTATGAAGCGTGAAGTGTTG---
---TCTGAAGAAGAAATTGCACAAGTTGCTACTATTTCAGCTAATGGAGATAAGAATATA
GGTAGTAAGATTGCACAATGTGTTCAAGAAGTTGGTAAAGATGGGGTTATTACAGTTGAA
GAAAGTAAAGGCTTTAAAGAATTAGATGTTGAAAAAACTGATGGTATGCAGTTTGATCGT
GGATACCTTTCTCCTTATTTTGTAACTAATTCAGAAAAGATGTTAGTGGAATTTGAAAAT
CCTTATATCTTACTAACAGAGAAAAAACTTAATATCATACAACCTATATTACCAATTTTG
GAAAATGTGGCTAGATCAGGAAGACCTCTTTTAATTATTGCAGAAGATGTGGAAGGTGAA
GCACTTAGCACTCTCGTTTTAAATAAATTGCGCGGTGGGTTACATGTAGCAGCAGTTAAA
GCGCCAGGGTTTGGTGATAGAAGAAAAGATATGTTAGGTGATATTGCTATTTTAACTGGA
GCTAAACATGTAATAAGTGATGATCTTGCAATAAAAATGGAAGATCTAACTTTAGCTGAA
TTAGGTACTGCTAAAAATATACGTATTACAAAAGATACTACTACTATTATCGGTAGTGTA
GATAATAGTTCTGCTAATGTACAAAGTAGAATTAATCAAATTAAAATGCAAATTGAAGCT
TCTACATCAGATTATGACAAAGAAAAATTAAGAGAGCGTTTAGCTAAGCTATCAGGTGGT
GTTGCTGTATTGAAAGTTGGTGGGTCTAGTGAAGTTGAAGTTAAAGAACGTAAAGACCGT
GTTGAAGATGCTTTACACGCAACTAGAGCTGCTGTTGAAGAAGGTGTTGTACCAGGAGGT
GGTGCTGCATTATTATATACATTATCAGTTCTTGAAAACTTGAAGAGTAAAAATGATGAT
GAACAATTAGGTATTAATATTGTAAAACGCGCTTTACAAGCTCCTATTAAACGTATCATT
AAAAACTCTGGATCAGAAAATGCTCCATGTGTTATTGCTCATTTGTTAAAACAAAATGAT
AAAGAGCTTATTTTTAATGTTGATACAATGAATTTTGCAAATGCTTTTACTTCTGGGGTT
ATTGATCCACTGAAGGTAGTGCGTATAGCATTTGATTTTGCTGTATCTCTTGCAGCAGTA
TTTATGACTCTAAATGCTATTGTAGTAGATGTACCATCTAAAGATGATGCTAAT------
GCTGGTGCTGGAGGCATGGGAGGCATGGGAGGTATGGGAGGATTCTAA
>Ehrlichia muris str. AS145 (NC_023063)
ATGGCAAATGTAGTTGTGACTGGTGAACAACTCGATAAA---TCGATTAGAGAAGTTGTT
CGTATTTTAGAAGATGCTGTAGGATGTACGGCTGGACCTAAAGGACTTACTGTAGCTATT
AGTAAATCCTATGGGGCTCCAGAGATTACAAAAGATGGATATAAAGTTATTAAAAGTATA
AAGCCAGAGGATCCATTGGCTCTTGCTATTGCTAATATAATTACTCAGAGTGCTTCTCAA
TGTAATGATAAAGTTGGTGATGGAACAACTACATGTTCTATTTTAACTGCAAAGGTTATA
GAAGAAGTATCTAAAGCTAAAGCTGCTGGAGCAGATATTGTATGTATTAAAGAAGGTGTA
TTAAAAGCTAAAGAAGCTGTACTAGAAGCATTGATGTCTATGAAGCGTGAAGTATTA---
---TCTGAAGAGGAGATTGCTCAAGTTGCTACTATTTCAGCTAATGGAGATAAGAACATA
GGTAGTAAAATTGCTCAATGTGTTCAAGAAGTTGGTAAAGATGGAGTTATTACAGTTGAA
GAAAGTAAGGGATTCAAAGAATTGGATGTTGAAAAAACTGATGGTATGCAGTTTGATCGT
GGGTACCTTTCTCCTTATTTTGTAACCAACTCAGAGAAGATGTTGGTGGAATTTGAAAAT
CCTTATATCTTACTAACAGAGAAAAAACTTAATATAATACAGCCTATATTACCAATTTTA
GAAAATGTGGCTAGATCAGGAAGACCTCTTTTAATTATTGCAGAGGATGTAGAAGGAGAA
GCGCTTAGTACTCTTGTTTTGAATAAATTACGTGGTGGGTTACATGTAGCAGCAGTTAAA
GCACCAGGATTTGGGGATAGAAGAAAAGATATGTTGGGTGATATTGCTATTTTAACTGGA
GCTAAGCATGTAATAAGTGATGATCTTGCAATAAAGATGGAAGATTTAACTTTAGCTGAA
TTAGGTACTGCTAAAAATATACGTATTACAAAAGATACTACTACTATTATTGGCAGTGTA
GATAATAGTTCTACTAATGTACAAAGTAGAATTAATCAAATTAAAATGCAAATTGAAGCT
TCTACTTCAGACTATGATAAAGAAAAGTTAAGAGAACGTTTGGCTAAGCTATCAGGTGGT
GTTGCTGTCTTAAAGGTTGGTGGATCTAGTGAAGTTGAAGTTAAAGAACGTAAAGACCGT
GTTGAAGATGCTTTGCATGCAACTAGAGCTGCTGTTGAAGAAGGTGTTGTGCCAGGAGGT
GGTGCTGCGTTGTTATATACATTGTCAGTTCTTGAAAATTTGAAAAGTAGAAACGATGAT
GAACAATTAGGTATTAATATTGTAAAGCGTGCTTTACAGGCTCCTATTAAACGTATCATT
AAAAACTCTGGATCAGAGAATGCACCATGTGTTATTGCTCATTTGTTAAAACAAAATGAT
AAGCAGCTTATTTTTAATGTCGATACAATGAATTTTGCAAATGCTTTTACTTCTGGGGTT
ATTGATCCACTTAAGGTAGTTCGTATAGCATTTGATTTTGCTGTGTCCCTTGCAGCAGTA
TTTATGACTCTAAATGCCATTGTAGTGGATGTACCATCTAAAGATGATACTAAT------
CCTGGTGCTGGAGGAATGGGAGGCATGGGAGGTATGGGAGGATTCTAA
>Candidatus Cryptoplasma californiense isolate MR-9  (KP276600)
------------------------------------------------------------
------------------------------------------------------------
------------------------------------------------------------
------------------------------------------------------------
------------------------------------------------------------
------------------------------GCTGACATAATAAGTATCAGAAACGGTGTT
CTTAAGGCTAAGGAGGCGGTTCTTTCTTCTTTGTTGTCCATGAAGCGCGATGTAGCA---
---TCAGAGGAGGAGGTTGCACAGGTTGCGACCATATCTGCAAACGGTGATAAGAACATA
GGTAGTAAGATCGCCCAGTGTGTTAAGGAAGTAGGAAAGGATGGTGTGATCACCGTTGAA
GAGAGTAAGGGTTTTAAGGAGCTTGAAGTAGAAAGAACCGATGGTATGCAGTTTGACAGA
GGTTACCTGTCTCCTTACTTTGTGACTAACGCGGAGAAGATGCTAGTAGAATTTGAGAAT
CCGTACATCCTGATAACAGAGAAAAAACTGAACATCATACAAACTATACTGCCAATATTA
GAGAATGTTGCAAGGTCTGGAAGGCCACTTCTGATAATAGCTGAGGATGTGGAAGGGGAA
GCTTTGAGCACTCTGGTTCTGAACAAGTTGCGTGGTGGGTTGCACGTTGCAGCTGTTAAG
GCTCCTGGTTTTGGCGACAGGAGAAAAGATATGTTGGGTGACATCGCTATACTCACTGGC
GCAAAGTACGTGATCAACGATGAGTTAGCGATAAAAATGGAAGAGATGACTTTGGATGAC
TTGGGATCTGCCAAAAACGTGCGTATTACCAAGGACACCACTACGGTTATAGGTAGCGTT
GACAGTAGTTCTGCTGATATTCGTAGCAGGATTGGTCAAATAAAATCGCAAATCGAGAGC
TCAAATTCCGACTACGACAAGGAAAAGTTGAGGGAGCGTTTGGCTAAGCTTTCAGGTGGG
------------------------------------------------------------
------------------------------------------------------------
------------------------------------------------------------
------------------------------------------------------------
------------------------------------------------------------
------------------------------------------------------------
------------------------------------------------------------
------------------------------------------------------------
------------------------------------------------
>Candidatus Cryptoplasma californiense isolate CC-14 (KP276601)
------------------------------------------------------------
------------------------------------------------------------
------------------------------------------------------------
------------------------------------------------------------
------------------------------------------------------------
------------------------------GCTGACATAATAAGTATCAGAAACGGTGTT
CTTAAGGCTAAGGAGGCGGTTCTTTCTTCTTTGTTGTCCATGAAGCGCGATGTAGCA---
---TCAGAGGAGGAGGTTGCGCAGGTTGCAACCATATCTGCAAACGGTGATAAGAACATA
GGTAGTAAGATCGCCCAGTGTGTTAAGGAAGTAGGAAAGGATGGTGTGATCACCGTTGAA
GAGAGTAAGGGTTTTAAGGAGCTTGAAGTAGAAAGAACCGATGGTATGCAGTTTGACAGA
GGTTACCTGTCTCCTTACTTTGTGACTAACGCGGAGAAGATGCTAGTAGAATTTGAGAAT
CCGTACATCCTGATAACAGAGAAAAAACTAAACATCATACAAACTATACTGCCAATATTA
GAGAATGTTGCAAGGTCTGGAAGGCCACTTCTGATAATAGCTGAGGATGTGGAAGGGGAA
GCTTTGAGCACTCTGGTTCTGAACAAGTTGCGTGGTGGGTTACACGTTGCAGCTGTTAAG
GCTCCTGGTTTTGGCGACAGGAGAAAAGATATGTTGGGTGACATCGCTATACTCACTGGC
GCAAAGTACGTGATCAACGATGAGTTAGCGATAAAAATGGAAGAGATGACTTTGGATGAC
TTGGGATCTGCCAAAAACGTGCGTATTACCAAGGACACCACTACGGTTATAGGTAGCGTT
GACAGTAGTTCTGCTGATATTCGTAGCAGGATTGGTCAAATAAAATCGCAAATCGAGAGC
TCAAATTCCGACTACGACAAGGAAAAGTTGAGGGAGCGTTTGGCTAAGCTTTCAGGTGGG
------------------------------------------------------------
------------------------------------------------------------
------------------------------------------------------------
------------------------------------------------------------
------------------------------------------------------------
------------------------------------------------------------
------------------------------------------------------------
------------------------------------------------------------
------------------------------------------------
>Candidatus Cryptoplasma californiense isolate CP-1  (KP276602) 
------------------------------------------------------------
------------------------------------------------------------
------------------------------------------------------------
------------------------------------------------------------
------------------------------------------------------------
------------------------------GCTGACATAATAAGTATCAGAAACGGTGTT
CTTAAGGCTAAGGAGGCGGTTCTTTCTTCTTTGTTGTCCATGAAGCGCGATGTAGCA---
---TCAGAGGAGGAGGTTGCGCAGGTTGCAACCATATCTGCAAACGGTGATAAGAACATA
GGTAGTAAGATCGCCCAGTGTGTTAAGGAAGTAGGAAAGGATGGTGTGATCACCGTTGAA
GAGAGTAAGGGTTTTAAGGAGCTTGAAGTAGAAAGAACCGATGGTATGCAGTTTGACAGA
GGTTACCTGTCTCCTTACTTTGTGACTAACGCGGAGAAGATGCTAGTAGAATTTGAGAAT
CCGTACATCCTGATAACAGAGAAAAAACTAAACATCATACAAACTATACTGCCAATATTA
GAGAATGTTGCAAGGTCTGGAAGGCCACTTCTGATAATAGCTGAGGATGTGGAAGGGGAA
GCTTTGAGCACTCTGGTTCTGAACAAGCTGCGTGGTGGGTTACACGTTGCAGCTGTTAAG
GCTCCTGGTTTTGGCGACAGGAGAAAAGATATGTTGGGTGACATCGCTATACTCACTGGC
GCAAAGTACGTGATCAACGATGAGTTAGCGATAAAAATGGAAGAGATGACTTTGGATGAC
TTGGGATCTGCCAAAAACGTGCGTATTACCAAGGACACCACTACGGTTATAGGTAGCGTT
GACAGTAGTTCTGCTGATATTCGTAGCAGGATTGGTCAAATAAAATCGCAAATCGAGAGC
TCAAATTCCGACTACGACAAGGAAAAGTTGAGGGAGCGTTTGGCTAAGCTTTCAGGTGGG
------------------------------------------------------------
------------------------------------------------------------
------------------------------------------------------------
------------------------------------------------------------
------------------------------------------------------------
------------------------------------------------------------
------------------------------------------------------------
------------------------------------------------------------
------------------------------------------------
>Anaplasma centrale str. Israel (NC_013532)
ATGGCGAATGTTGTTGTTACGGGCGAGGCGTTAGATAAG---TCCATAAGGGAGGTGGTG
CGCATTCTGGAGGATGCTGTTGGTTGCACTGCCGGCCCAAAGGGGCTTACCGTTGCTATT
AGCAAGCCCTATGGGTCCCCGGAGATCACAAAGGATGGATACAAAGTCATGAAGAGCATA
AAGCCCGAGGAACCTTTGGCAGTCGCTATCGCGAACATAATTACTCAGAGCGCGTCTCAG
TGTAACGATAAGGTTGGTGACGGGACTACCACATGCTCCATACTGACTGCAAAAGTTATT
GAGGAAGTGTCCAGAGCCAAGGCCGCTGGCGCTGATACCATAAGCATAAAAAACGGGATC
TTGAAGGCCAAGGAGGCTGTTCTCACAGCTTTGCTATCAATGAAGCGTGAAGTGGCG---
---TCTGAAGATGAGATTGCACAGGTTGCTACTATATCTGCCAACGGAGATAAAAACATA
GGTGGCAAGATAGCGCAATGTGTCAGGGAAGTTGGCAAAGATGGGGTAATAACAGTTGAG
GAGAGCAAGGGGTTCAAGGACCTTGAGGTCGAAAGGACTGACGGTATGCAGTTTGACCGC
GGATATCTCTCCCCTTACTTCGTCACCAACGCTGAGAAGATGCTGGTGGAGTTCGAGAAT
CCGTACATATTCCTAACTGAAAAGAAAATCAATCTAGTACAAAGCATACTGCCAGTACTA
GAAAACGTCGCTAGGTCAGGAAGGCCATTGCTGATCATCGCGGAAGACGTAGAGGGTGAA
GCATTAAGTACACTGGTGCTTAACAAGCTTCGCGGAGGCTTGCAGGTTGCAGCTGTCAAG
GCACCTGGTTTTGGCGACAGAAGGAAAGACATGCTCGGCGATATTGCTGTAATAGCCGGT
GCGAAATACGTGGTAAACGACGAGCTCGCAGTAAAGGTTGAGGACATCACTCTGGATGAC
CTCGGTACTGCTAAGACTGTGCGCATAACTAAGGATACAACCACAATCATAGGAAGCGTC
GACAGCAACGCTGACAGCATTACCAGCAGAATTAGCCAGATTAAGTCCCAGATTGAAGTT
TCTTCTTCTGACTACGACAAGGAAAAACTGAAGGAGAGGCTGGCGAAGCTCTCAGGTGGG
GTTGCCGTACTTAAGGTTGGTGGCTCTAGTGAGGTTGAAGTCAAGGAGCGCAAGGATAGG
GTTGAAGATGCTTTGCACGCAACTAGGGCTGCGGTTGAGGAAGGCGTGGTACCTGGTGGT
GGAGCTGCCCTGCTATACACGCTTGCATCTCTAGACGAGGTAAAGGGGAAGAATGATGAT
GAGCAATTGGGCATCAACATCATAAAGCGCGCTGTCCGCGCTCCAATAAAGAGGATCATA
AAAAATTCCGGATCCGAAGAGGCTCCGTGTGTCATTCAGCATCTGTTGAAGCAGAATGAT
AAAGAGCTCATCTTTAATGTTGACACCATGAACTACGCTAACGCGTTTGCTTCCGGGGTT
ATGGACCCTCTGAAGGTAGTGCGCATAGCGTTTGACTTGGCTGTGTCACTTGCAGCTGTA
TTCATGACCTTGAATGCGGTGGTTGTGGACATCCCGAGCAAGGAGGACACCGCA------
---GGTGGCGGAGCGGCCGGAGGCATGGGAGGAATGGGAGGCTTCTAG
>Anaplasma marginale str. Florida (NC_012026)
ATGGCGAATGTTGTTGTTACGGGCGAGGCGTTAGATAAG---TCCATAAGGGAGGTGGTG
CGCATTCTGGAGGATGCTGTTGGTTGCACTGCCGGCCCAAAGGGGCTTACCGTTGCTATT
AGCAAGCCCTATGGGTCCCCGGAGATCACAAAGGATGGATACAAAGTCATGAAGAGCATA
AAGCCCGAGGAACCTTTGGCAGTCGCTATCGCGAACATAATTACTCAGAGCGCGTCTCAG
TGTAACGATAAGGTTGGTGACGGGACTACCACATGCTCCATACTGACTGCAAAAGTTATT
GAGGAAGTGTCCAGAGCCAAGGCCGCTGGCGCTGATACCATAAGCATAAAAAACGGGATC
TTGAAGGCCAAGGAGGCTGTTCTCACAGCTTTGCTATCAATGAAGCGTGAAGTGGCG---
---TCTGAAGATGAGATTGCACAGGTTGCTACTATATCTGCCAACGGAGATAAAAACATA
GGTGGCAAGATAGCACAGTGCGTAAGGGAAGTTGGCAAAGACGGGGTAATAACGGTTGAG
GAAAGCAAGGGGTTCAAGGACCTTGAGGTCGAAAGGACTGACGGTATGCAGTTTGACCGC
GGATATCTCTCCCCTTACTTCGTCACCAACGCTGAGAAGATGCTGGTGGAGTTCGAGAAT
CCGTACATATTCCTAACTGAAAAGAAAATCAATCTAGTACAAAGCATACTGCCAGTACTA
GAAAACGTCGCTAGGTCAGGAAGGCCATTGCTGATCATCGCGGAAGACGTAGAGGGTGAA
GCATTAAGTACACTGGTGCTCAACAAGCTTCGCGGAGGCTTGCAGGTTGCAGCTGTCAAG
GCACCTGGTTTCGGCGACAGAAGGAAGGACATGCTCGGCGATATTGCTGTAATAGCCGGT
GCGAAATACGTGGTAAACGACGAGCTCGCAGTAAAGGTTGAGGACATCACTCTGGATGAC
CTCGGTACTGCTAAGACTGTGCGCATAACTAAGGATACAACCACAATCATAGGAAGCGTC
GACAGCAACGCTGACAGCATTACCAGCAGAATTAGCCAGATTAAGTCTCAGATTGAAGTT
TCTTCTTCTGACTACGACAAGGAAAAACTGAAGGAGAGGCTGGCGAAGCTCTCAGGTGGG
GTTGCCGTACTTAAGGTTGGTGGCTCTAGTGAGGTTGAAGTCAAGGAGCGTAAGGATAGG
GTTGAAGATGCTTTGCACGCAACTAGGGCTGCGGTTGAGGAAGGCGTGGTACCTGGTGGT
GGAGCTGCCCTGCTATACACGCTTGCATCTCTGGACGGCATCAAAGGGAAAAATGATGAT
GAGCAACTTGGTATTAATATCATAAAGCGCGCTGTTTGTGCTCCAATAAAGAGGATCATC
AAAAATTCCGGATCCGAAGAGGCTCCGTGTGTTATCCAGCACCTTATGAAGCAGAATGAC
AAAGAGCTGATCTTCAATGTTGACACCATGAACTACGCCAACGCGTTCGCTTCTGGGGTT
ATGGACCCTCTGAAGGTAGTGCGCATCGCGTTTGACTTGGCTGTGTCACTCGCAGCTGTA
TTCATGACCTTGAATGCAGTAGTTGTGGACGTCCCGAGCAAGGAGGACACAGCA------
---GGTGGCGGAGCAGCCGGAGGCATGGGAGGGATGGGCGGATTCTAA
>Anaplasma ovis isolate OVI (AF441131)
ATGGCGAATGTTGTAGTCACGGGCGAGGCATTAGATAAA---TCTATAAGGGAGGTAGTG
CGCATCCTGGAAGACGCTGTTGGTTGCACTGCCGGCCCAAAGGGGCTCACCGTCGCTATT
AGCAAGCCTTACGGGTCCCCGGAGATCACCAAGGATGGATATAAGGTCATGAAAAGCATA
AAGCCTGAAGAGCCCTTGGCGGTCGCTATCGCGAACATAATTACTCAGAGTGCGTCTCAG
TGCAACGATAAGGTTGGTGACGGAACTACCACGTGCTCCATACTGACTGCAAAAGTTATC
GAGGAAGTGTCCAAGGCCAAGGCAGCCGGCGCTGATATAATAAGCATAAAAAACGGGATC
TTAAAAGCCAAGGAGGCTGTGCTTACAGCTTTGCTATCAATGAAGCGTGAAGTGGCA---
---TCTGAGGACGAAATTGCACAGGTTGCTACTATATCTGCCAACGGGGATAAAAACATA
GGTAGCAAAATAGCGCAATGCGTCAGGGAAGTTGGCAAAGATGGGGTAATAACGGTCGAG
GAGAGCAAGGGGTTTAAGGACCTCGAGGTCGAAAGGACTGACGGTATGCAGTTTGACCGC
GGGTACCTATCCCCTTACTTCGTAACTAACGCTGAGAAGATGTTGGTAGAGTTCGAGAAT
CCGTACATATTCCTCACTGAAAAGAAGATCAACCTGGTACAAAACATACTACCAGTACTG
GAAAATGTTGCTAGGTCAGGAAGGCCATTGCTGATCATCGCGGAAGACGTAGAGGGTGAG
GCGCTAAGTACACTGGTGCTTAACAAGCTCCGCGGGGGCCTGCAGGTTGCGGCTGTTAAA
GCGCCCGGTTTCGGCGACAGAAGGAAAGACATGCTAGGTGACATTGCCGTAATAGCTGGT
GCAAAGTATGTAGTAAACGACGAGCTTGCGGTAAAGGTTGAGGACATAACTCTGGAAGAT
CTCGGTACTGCCAAGACTGTGCGCATTACTAAGGATACAACCACAATTATAGGAAGTGTC
GACAGCAACGCTGACAGTATTACCAGCAGGATTAGCCAGATTAAGTCCCAGATTGAGGTT
TCTTCTTCTGACTACGACAAGGAAAAACTGAAGGAGAGGCTGGCTAAGCTCTCAGGCGGG
GTTGCCGTACTTAAGGTTGGCGGCTCTAGCGAAGTTGAGGTCAAGGAGCGTAAGGATAGA
GTCGGAGACGCTCTGCATGCAACTAGGGCCGCGGTCGAGGAAGGCGTGGTACCCGGCGGT
GGGGCTGCCTTGCTATACACGCTCGCATCTCTGGACGGCGTAAAAGGGAAGAATGATGAT
GAGCAGCTGGGTGTTAACATAATAAAGCGCGCTGTTTGTGCTCCAATAAAGAGGATCATC
AAAAATTCCGGATCCGAAGAGGCTCCATGTGTTATCCAGCACTTGCTGAAGCAGAACGAC
AAAGAGCTAATCTTCAATGTTGACACCATGAACTACGCTAACGCGTTCGCTTCCGGGGTT
ATGGACCCTCTAAAGGTGGTGCGCATCGCGTTTGACCTGGCTGTGTCACTTGCAGCTGTA
TTCATGACTTTAAACGCAGTGGTTGTGGACGTCCCAAACAAAGAAGATGCAGCA------
------GGCGGAGCTGCCGGAGGCATGGGGGGCATGGGTGGCTTCTAA
>Anaplasma capra str. A60 (KJ700629)
----------------------GCGAGGCGTTAGACAAG---TCCATTAGGGAGGTGGTA
CGCATTCTAGAAGATGCCGTCGGCTGCACTGCTGGTCCAAAGGGGCTTACCGTTGCTATC
AGTAAACCCTACGGGTCCCCGGAGATTACCAAGGACGGGTACAAGGTAATGAAGAGCATC
AAACCCGAAGAGCCTTTGGCGGTCGCGATTGCAAACATAATCACTCAGAGTGCTTCGCAA
TGCAACGATAAGGTGGGCGACGGCACCACTACGTGTTCCATACTCACCGCAAAGGTTATA
GAGGAAGTTGCTAAGGCCAAGGCTGCTGGCGCTGATACCATAAGCATAAAAAATGGGATT
CTGAAGGCTAAGGAAGCCGTACTTGCCGCCTTGCTGTCAATGAAGCGCGAAGTTGTG---
---TCTGAAGATGAAATAGCGCAGGTTGCCACCATATCCGCAAATGGGGACAAAAACATA
GGTAGCAAGATAGCGCAGTGCGTCAGAGAAGTAGGGAAGGACGGAGTAATAACGGTTGAG
GAGAGCAAAGGGTTCAAAGACCTCGAAGTTGAGAGAACAGACGGTATGCAGTTTGATCGC
GGATACCTTTCTCCTTATTTCGTGACCAATGCCGAGAAGATGCTGGTAGAGTTTGAGAAT
CCGTACATCTTCCTGACCGAGAAGAAGATTAATCTTGTGCAGAGCATATTGCCAGTCCTG
GAGAATGTTGCTAGGTCCGGTAGGCCGCTGTTGATAATTGCAGAAGATGTAGAAGGTGAG
GCACTTAGCACGCTTGTACTGAACAAGCTCCGCGGGGGCCTCCAGGTAGCAGCTGTTAAG
GCACCTGGCTTTGGTGACAGAAGAAAGGACATGCTGGGTGATATCGCTGTAATAGCGGGT
GCCAAGTACGTGGTGAACGACGAGCTTGCAGTGAAGATGGAGGATATAACCCTAGAAGAT
CTGGGTACAGCTAAAAACGTCCGGATCACAAAGGACACTACCACAATCATAGGAAGTGTG
GACAGCAATGCCGATAGCATCACGAGCAGAATTAGCCAGATCAAGTCTCAAATTGAGGTC
TCGTCTTCTGACTACGATAAAGAGAAATTGAAGGAAAGGTTGGCTAAGCTCTCGGGCGGA
GTTGCCGTGCTCAAGGTTGGCGGCTCTAGCGAAGTTGAAGTAAAAGAGCGTAAGGACAGG
GTTGAGGACGCTT-----------------------------------------------
------------------------------------------------------------
------------------------------------------------------------
------------------------------------------------------------
------------------------------------------------------------
------------------------------------------------------------
------------------------------------------------------------
------------------------------------------------
>Anaplasma bovis clone 499 (JN588562)
ATGGCAAATATAGTTGTCACGGGTGAGAAGTTGGATAAA---GCCATTAGGGAGATAGTA
CACATCCTTGAAGGTGCTGTTGGATGTACTGCTGGACCTAAGGGCTTAACTGTGGCTATC
AGCAAACCTTACGGATCCCCTGAGATTACAAAGGATGGATACAAGGTAATGAAGAGCATA
AAACCTGAGGAGCCTTTGGCTGCTGCGATAGCTAACATAATCACTCAGAGCGCTTCGCAG
TGTAACGATAAGGTAGGTGATGGTACTACTACTTGTTCAATATTGACAGCAAAAGTCATT
GAAGAAGTTTCTAAGGCAAAGGCTGCTGGTGCTGATGTGATCAGTATAAAGAATGGTATC
TTAAAGGCAAAAGAGGCTGTACTTACGGCTCTTATGTCCATGAGACGTGAAGTT------
---GAAGAAGAAGAAATAGCACAGGTTGCAACAATATCTGCTAATGGTGATAAGAACATA
GGAAGCAAAATTGCGCAATGCGTAAAGGAAGTTGGAAGGGATGGAGTAATAACCGTAGAG
GAGAGTAAGGGTTTTAAGGATTTAGAAGTAGAAAAGACCGATGGTATGCAATTTGATCGT
GGATACCTTTCTCCATACTTTGTGACAAATGCTGAAAAGATGTTAGTGGAATTTGAAAAT
CCATACATATTTTTGACAGAAAAGAAAGTTAATATAGTTCGCAGTATTTTGCCGATTTTA
GAAGGTGTTGCAAAATCTGGAAGGCCTTTATTGATAATTGCTGAGGATGTGGAAGGTGAA
GCATTAAGCACTTTGGTTCTGAATAAGTTACATGGTGGATTGCAAGTTGCTGCTGTTAAG
GCTCCTGGTTTTGGCGATAGAAGAAAGGATATGCTTGGTGACATAGCGGTCATAGTTGGC
GCTAAGTATGTGGTCAATGATGAACTAGCTGTTAAGATGGAAGATATCACTTTGGCTGAT
CTAGGTACTGCTAAAAACGTACGTATCACTAAGGATACTACAACTATAATAGGAAGTGTT
GACAGTGCATTTTCCAGCATAGAAAGTAGAACTAACCAGATCAAATTTCAAATAGAGGTA
TCAACTTCAGATTACGACAAGGAAAAGTTAAAGGAACGCCTTGCTAAGCTTTCAGGTGGT
GTGGCTGTGCTGAAAGTTGGTGGATCAAGTGAAGTAGAAGTAAAAGAGCGTAAGGATAGA
GTAGAAGATGCATTACATGCCACCAGAGCCGCTGTAGAGGAAGGAGTAGTGCCAGGTGGT
GGAGCTGCTCTGCTGTATACTCTTTCATCTTTGGAAAATTTAAAAGGCAAAAATGATGAT
GAGCAGCTAGGTATCAACATAATCAAGCGTGCAGTTTGCGCTCCTATCAAGAGAATCATC
AAGAACTCTGGGTCCGAAGAAGCGCCATGCGTTATTCAGCACCTAGTGAAGCAAAATGAT
AAGGAGCTTATTTTCAATGTTGACACTATGAATTATGCAAATGCGTTCACATCCGGGGTA
ATGGATCCTCTGAAAGTGGTACGTATTGCTTTTGATTTGGCCGTTTCTCTTGCAGCGGTG
TTCATGACTCTAAATGCTGTAGTTGTTGATGTGCCTAGCAAGGATGATTCAACA------
------CCCGCAGCTGGCGGTGGCATGGGTGGCATGGGCGGATTC---
>Anaplasma odocoilei str. UMUM76 (JX876642)
ATGGCAAATACAGTTGTCACGGGTGAGGTGTTAGATAAG---TCTATTAGGGAAGTGGTA
CGAATCCTGGAAGACGCTGTTGGGTGTACTGCTGGGCCGAAGGGTCTAACTGTTGCTATT
AGCAAGCCTTATGGGTCCCCAGAGATCACTAAGGACGGCTACAAGGTCATGAAGAGTATT
AAACCTGAAGAGCCACTGGCCGCGGCCATTGCGAGTATAATTACCCAAAGCGCATCGCAA
TGTAATGATAAGGTGGGAGATGGAACAACAACCTGCTCCATATTGACTGCAAAAGTTATC
GAAGAAGTGGCGCGGGCAAAAGCTGCTGGTGCTGATATTGTGAGCATAAAAAACGGCATC
CTTAAAGCGAAAGAAGCCGTGCTGGCTGCCCTTATGTCCATGAGACGCGAGGTA------
---GAAGAAGAAGAAATAGCGCAAGTTGCAACAATCTCTGCAAATGGAGATAAGAACATA
GGAAGCAAGATTGCCCAGTGCGTGAAGGAAGTAGGTAGGGATGGCGTCATCACTGTTGAA
GAAAGTAAAGGGTTTAAGGATCTGGAAGTCGAAAAAACTGACGGTATGCAGTTCGACAGG
GGTTATCTTTCTCCGTATTTTGTGACTAACGCAGAAAAAATGCTGGTGGAGTTTGAGAAT
CCATACATATTCCTGACAGAGAAGAAGATAAATGTCGTGCAGAACATCTTGCCGATTCGG
GAGAACGTAGCAAGATCTGGAAGGCCTTTGCTGATCATCGCTGAAGACGTAGAAGGTGAG
GCTTTGAGCACTTTGGTTCTGAACAAGCTTCGTGGTGGTCTTCAAGTTGCGGCTGTTAAG
GCTCCTGGCTTTGGTGACAGAAGAAAAGACATGCTAGGTGACATTGCGGTTATTGCTGGC
GCTAAGTATGTCATTAACGATGAGCTTGCGGTGAAGATGGAGGACATCACTCTAAGCGAC
TTAGGAACTGCTAAAAACGTCCGCATCACGAAGGACACGACCACGATCATAGGAAGCGTT
GACAGCAATTCCGAAGCTATTTCGAGCAGAACCAATCAAATCAAAGCTCAGATGGAATCC
TCCACCTCTGACTATGACAAGGAAAAGCTTAAGGAACGGTTAGCAAAGTTGTCCGGTGGT
GTCGCTGTACTGAAAGTGGGCGGTTCCAGCGAGGTTGAGGTTAAAGAGCGTAAAGACCGG
GTAGAGGACGCGTTACATGCGACACGTGCTGCTGTAGAGGAAGGAGTTGTGCCGGGCGGC
GGCGCTGCATTGCTTTATACTCTGTCATCATTGGATAGCTTGAAAGGCAAGAACGACGAC
GAACAGCTTGGTATCAATATAGTGAGACGTGCGGCTTGCGCCCCTATCAAGCGTATCATC
AAGAACTCCGGTTCTGAAGAAGCTCCATGTGTGATCCAACACTTGCTCAAGCAGAATGAC
AAGGAGCTTATATACAACGTTGACACCATGAACTACGCTAACGCGTTCACTTCGGGAGTC
ATGGACCCTCTGAAGGTGGTTCGCATAGCGTTTGATCTGGCTGTCTTCGCACTGGAAAGT
GCTGTTT-----------------------------------------------------
------------------------------------------------
>Anaplasma platys isolate Okinawa (AY077621)
ATGGCAAATACGGTTGTCACGGGTAAGGTGTTAGATAAG---TCGATTAGGGAAGTGGTA
CGAACCCTGGAAGACGCTGTTGGGTGTACTGCCGGACCGAAAGGGCTTACTGTTGCTATT
AGCAAGCCTTATGGGTCACCAGAGATTACTAAGGATGGCTACAAGGTAATGAAGAGTATT
AAGCCTGAGGAACCGCTCGCTGCGGCTATTGCTAGCATAATTACTCAAAGTGCGTCACAG
TGTAATGACAAAGTGGGTGACGGAACTACTACATGTTCAATATTGACTGCAAAGGTTATT
GAAGAAGTAGCTAGGGCTAAGGCTGCGGGAGCTGACATTGTTAGCATCAAGAACGGTATA
CTGAAGGCGAAAGAAGCAGTCTTAACCGCGCTTATGTCAATGAGGCGTGAAGTT------
---GAAGAAGAGGAAATTGCTCAGGTTGCTACCATCTCTGCTAACGGCGATAAGAACATA
GGAAGCAAAATTGCTCAGTGTGTGAAGGAAGTTGGTCGTGATGGGGTTATAACTGTCGAA
GAAAGCAAGGGATTCAAAGACCTAGAAGTCGAGAAAACTGATGGTATGCAGTTTGATCGC
GGTTATCTCTCTCCTTACTTCGTAACCAATGCAGAAAAGATGCTGGTGGAGTTCGAGAAT
CCGTACATATTCCTAACAGAGAAGAAAATAAACGTAGTACAGCACATTCTGCCGATCCTT
GAAAACGTTGCTAGATCCGGCAGGCCTCTGCTCATCATCGCTGAGGATGTAGAAGGAGAA
GCTTTAAGCACTCTGGTTCTGAACAAGCTGCGTGGTGGTCTCCAAGTTGCAGCTGTTAAG
GCTCCTGGCTTTGGTGATAGAAGGAAGGATATGCTTGGTGATATCGCAGTAATTGCTGGT
GCTAAGTACGTCGTGAATGACGAGCTAGCAGTTAAGATGGAGGACATCTCGCTAAGTGAT
CTAGGAACTGCTAAAAACGTTCGTATCACAAAGGATACAACGACAATAATAGGAAGTGTT
GACAGCAATTCTGAAGTTATTGCCAGCAGAACTAACCAAATCAAAGCACAGATGGAGTCC
TCCACTTCAGACTATGATAAGGAAAAGCTTAAGGAACGTTTAGCGAAGCTATGTGGCGGC
GTTGCGGTTCTTAAGGTCGGTGGTTCTAGTGAAGTTGAAGTTAAAGAACGCAAAGACAGA
GTAGAGGACGCATTGCATGCGACTCGCGCTGCTGTCGAGGAAGGTGTTGTACCAGGTGGT
GGCGCTGCCCTGCTCTACACATTGTCATCTCTTGATAGCCTAAAGGGTAAGAACGACGAC
GAGCAGCTTGGTATAAACATCATTCGTCGTGCGGCGTGTGCTCCTATCAAGAGGATAATA
AAGAATTCAGGCTCTGAAGAAGCTCCTTGTGTGATTCAGCATCTGTTAAAGCAAAATGAT
AAGGAGCTTATCTACAACGTTGACACCATGAACTATGCCAATGCGTTCACTTCCGGAGTT
ATGGACCCTCTTAAGGTAGTGCGTATTGCGTTCGACCTTGCTGTTTCTCTCGCTGCAGTG
TTCATGACCTTGAATGCCGTAGTGGTTGAC------------------------------
------------------------------------------------
>Anaplasma phagocytophilum str. HZ (NC_007797)
ATGTCAAATACGGTAGTCACGGGTGAGGTATTAGATAAG---TCTATTAGGGAGGTAGTA
CGCATCCTAGAAGATGCAGTTGGTTGTACTGCTGGTCCTAAAGGCCTCACTGTAGCGATT
AGTAAGCCTTATGGGTCGCCAGAGATCACAAAGGATGGCTACAAGGTAATGAAGAGTATA
AAGCCTGAAGAACCACTGGCTGCCGCTATAGCGAGCATCATTACTCAGAGTGCTTCTCAG
TGTAATGATAAGGTGGGAGATGGAACTACTACATGCTCCATACTAACGGCAAAAGTGATT
GAAGAAGTCTCAAAAGCGAAAGCTGCTGGATCTGATATTGTTAGCATAAAGAATGGTATT
CTCAAGGCTAAGGAAGCGGTTCTTACAGCGCTTATGTCTATGAGACGTGAAGTA------
---GAAGAAGACGAAATTGCACAAGTTGCAACATTGTCTGCGAATGGAGACAAGAACATA
GGAAGTAAGATTGCACAGTGTGTTAAAGAAGTCGGTAAAGACGGTGTTATAACTGTTGAA
GAAAGCAAAGGCTTCAAGGATCTAGAAGTTGAAAAGACTGATGGTATGCAGTTTGATCGC
GGATATCTTTCGCCTTACTTTGTTACAAATGCTGAAAAAATGCTGGTGGAATTTGAAAAT
CCATACATATTCCTTACTGAAAAGAAGATTAATCTTGTACAAAGCATTCTACCAATCTTA
GAAAACGTTGCACGGTCTGGAAGACCATTGCTCATCATAGCTGAAGACGTTGAAGGTGAA
GCTCTGAGCACGCTTGTACTCAATAAGCTCCGTGGTGGCCTTCAAGTTGCTGCTGTAAAG
GCGCCTGGTTTCGGTGACAGAAGAAAAGACATGCTTGGCGATATTGCTGTAATAGTAGGC
GCTAAGTATGTAGTAAATGACGAGCTTGCTGTTAAGATGGAAGACATCGCTCTAAGCGAT
CTTGGTACTGCTAAGAGCGTGCGAATCACAAAAGACGCAACTACTATTATAGGTAGTGTT
GATAGCAGTTCTGAAAGCATAGCTAGCAGGACTAATCAAATCAAAGCTCAGATAGAAAAT
TCTAGTTCTGATTATGACAAGGAAAAGCTTAGAGAACGTTTAGCGAAGCTTTCCGGTGGC
GTTGCTGTACTCAAGGTTGGTGGATCCAGCGAAGTTGAGGTGAAGGAACGCAAAGACAGA
GTAGAAGATGCATTACATGCTACTAGAGCTGCTGTTGAGGAAGGTGTAGTACCTGGTGGT
GGGGCTGCATTGCTTTATGCGCTTTCGTCTCTAGACGGTCTAAAAGGCAAGAATGACGAC
GAACAATGGGGTATAGACATTATACGTCGCGCTGCTTGTGCTCCAATCAAAAGAATCATC
AAGAATTCTGGTTCTGAAGAAGCACCATGCGTAATTCAACACTTGTTGAAGCAAAACGAC
AAGGAACTTATCTACAATGTGGATACTATGAACTACGCGAATGCTTTTACATCTGGAGTT
ATGGATCCTCTCAAAGTAGTACGTATCGCGTTTGATTTAGCTGTATCACTCGCTGCAGTA
TTCATGACTTTGAATGCAGTGGTTGTTGATGTTCCTAGTAAGAACGACGCTGCTGGT---
GCTGGCGCTGGTGGTATGGGCGGCATGGGTGGTATGGGCGGATTTTAA
>Anaplasma phagocytophilum isolate MR-23 (KP276603)
------------------------------------------------------------
------------------------------------------------------------
------------------------------------------------------------
------------------------------------------------------------
------------------------------------------------------------
------------------------------TCTGATATTGTTAGCATAAAGAATGGTATT
CTCAAGGCTAAGGAAGCGGTTCTTACAGCGCTTATGTCTATGAGACGTGAAGTA------
---GAAGAAGACGAAATTGCACAAGTTGCAACATTGTCTGCGAATGGAGACAAGAACATA
GGAAGTAAGATTGCACAGTGTGTTAAAGAAGTCGGTAAAGACGGTGTTATAACTGTTGAA
GAAAGCAAAGGCTTCAAGGATCTAGAAGTTGAAAAGACTGATGGTATGCAGTTTGATCGC
GGATATCTTTCGCCTTACTTTGTTACAAATGCTGAAAAAATGCTGGTGGAATTTGAAAAT
CCATACATATTCCTTACTGAAAAGAAGATTAATCTTGTACAAAGCATTCTACCAATCTTA
GAAAACGTTGCACGGTCTGGAAGACCATTGCTCATCATAGCTGAAGACGTTGAAGGTGAA
GCTCTGAGCACGCTTGTACTCAATAAGCTCCGTGGTGGCCTTCAAGTTGCTGCTGTAAAG
GCGCCTGGTTTCGGTGACAGAAGAAAAGACATGCTTGGCGATATTGCTGTAATAGTAGGC
GCTAAGTATGTAGTAAATGACGAGCTTGCTGTTAAGATGGAAGACATCGCTCTAAGCGAT
CTTGGTACTGCTAAGAGCGTGCGAATCACAAAAGACGCAACTACTATTATAGGTAGTGTT
GATAGCAGTTCTGAAAGCATAGCTAGCAGGACTAATCAAATCAAAGCTCAGATAGAAAAT
TCTAGTTCTGATTATGACAAGGAAAAGCTTAGAGAACGTTTAGCGAAGCTTTCCGGTGGC
------------------------------------------------------------
------------------------------------------------------------
------------------------------------------------------------
------------------------------------------------------------
------------------------------------------------------------
------------------------------------------------------------
------------------------------------------------------------
------------------------------------------------------------
------------------------------------------------
