# Supplementary material for: Survey of Ixodes pacificus Ticks in California Reveals a Diversity of Microorganisms and a Novel and Widespread Anaplasmataceae Species
Source: PLoS One. 2015 Sep 16;10(9):e0135828. doi: 10.1371/journal.pone.0135828 (PMC4574436; doi:10.1371/journal.pone.0135828)
Supplement: S3 Alignment — Sequences of the PCR/ESI-MS primers and sequencing primers are reported in the top rows. The analysis mask indicates with ‘N’ the 720 nucleotide positions included in the analysis. Positions were aligned with respect of the encoded protein sequence. (FSA) [file pone.0135828.s003.fsa]

>BCT3569
------------------------------------------------------------
------------------------------------------------------------
------------------------------------------------------------
------------------------------------------------------------
------------------------------------------------------------
------------------------------------------------------------
------------------------------------------------------------
------------------------------------------------------------
------------------------------------------------------------
------------------------------------------------------------
------------------------------------------------------------
-------------------------------------------TGCATGCAGATCATGAA
CAAAATGC----------------------------------------------------
---------------------------TGGGGACCAGCACATGGA---------------
------------------------------------------------------------
------------------------------------------------------------
------------------------------------------------------------
------------------------------------------------------------
------------------------------------------------------------
------------------------------------------------------------
------------------------------------------------------------
------------------------------------------------------------
------
>BCT3570
------------------------------------------------------------
------------------------------------------------------------
------------------------------------------------------------
------------------------------------------------------------
------------------------------------------------------------
------------------------------------------------------------
------------------------------------------------------------
------------------------------------------------------------
------------------------------------------------------------
------------------------------------------------------------
------------------------------------------------------------
-------------------------------------------TGCATGCAGATCATGAA
CAGAATGC----------------------------------------------------
---------------------------TGGGGACCAGCTCATGGTGGA------------
------------------------------------------------------------
------------------------------------------------------------
------------------------------------------------------------
------------------------------------------------------------
------------------------------------------------------------
------------------------------------------------------------
------------------------------------------------------------
------------------------------------------------------------
------
>gltA sequencing primer   
------------------------------------------------------------
------------------------------------------------------------
-----------------------------ACCGGGTTTTATGTCTACTGC----------
------------------------------------------------------------
------------------------------------------------------------
------------------------------------------------------------
------------------------------------------------------------
------------------------------------------------------------
------------------------------------------------------------
------------------------------------------------------------
------------------------------------------------------------
------------------------------------------------------------
------------------------------------------------------------
------------------------------------------------------------
------------------------------------------------------------
---------------------------------ATGGGTTTTGGTCATCGTG--------
------------------------------------------------------------
------------------------------------------------------------
------------------------------------------------------------
------------------------------------------------------------
------------------------------------------------------------
------------------------------------------------------------
------
>Analysis mask
------------------------------------------------------------
------------------------------------------------------------
------------------------------------------------------NNNNNN
NNNNNNNNNNNNNNNNNNNNNNNNNNNNNNNNNNNNNNNNNNNNNNNNNNNNNNNNN---
NNNNNNNNNNNNNNNNNNNNNNNNNNNNNNNNNNNNNNNNNNNNNNNNNNNNNNNNNNNN
NNNNNNNNNNNNNNNNNNNNNNNNNNNNNNNNNNNNNNNNNNNNNNNNNNNNNNNNNNNN
NNNNNNNNNNNNNNNNNNNNNNNNNNNNNNNNNNNNNNNNNNNNNNNNNNNNNNNNNNNN
NNNNNNNNNNNNNNNNNNNNNNNNNNNNNNNNNNNNNNNNNNNNNNNN------------
---------------NNNNNNNNNNNNNNNNNNNNNNNNNNNNNNNNNNNNNNNNNNNNN
NNNNNNNNNNNNNNNNNNNNNNNNNNNNNNNNNNNNNNNNNNNNNNNNNNNNNNNNNNNN
NNNNNNNNNNNNNNNNNNNNNNNNNNNNNNNNNNNNNNNNNNNNNNNNNNNNNN------
NNNNNNNNNNNNNNNNNNNNNNNNNNNNNNNNNNNNNNNNNNNNNNNNNNNNNNNNNNNN
NNNNNNNNNNNNNNNNNNNNNNNNNNNNNNNNNNNNNNNNNNNNNNNNNNNNNNNNNNNN
NNNNNNNNNNNNNNNNNNNNNNNNNNNNNNNNNNNNNNNNNNNNNNNNNNNNNNNNNNNN
NNNNNNNNNNNNNNNNNN---NNNNNNNNNNNNNNNNNNNNNNNNNNNNNNNNNNNNNNN
NNNNNNNNNNNNNNNNNNNNNNNNNNNNNNNNN---------------------------
------------------------------------------------------------
------------------------------------------------------------
------------------------------------------------------------
------------------------------------------------------------
------------------------------------------------------------
------------------------------------------------------------
------
>Rickettsia endosymbiont of Ixodes pacificus str. Humboldt (LAOP01000000)
ATGACCAATGAAAATAATAATGATTCAGAATTTGCCGAATTAAAAATCAGAGGAAAAATA
TTTAAATTACCGATACTTAAAGCAAGTATCGGTGAGGATGTAATCGATATAAGTAGGGTA
TCTGCAGAAGCCGATTGCTTTACTTACGACCCGGGCTTTATGTCTACTGCT---TCTTGT
CAGTCTACTATCACCTATATAGACGGTGATAAAGGAATCTTGCGGCATCGAGGATAT---
GATATTAAAGATTTAGCTGAAAAAAGT---GATTTTTTAGAAGTAGCATATTTACTGATT
TATGGGGAACTACCAAGTAGCGAGCAGTATAATAATTTCACTAAACAGGTTGCTCATCAT
TCATTAGTGAATGAAAGATTACATTATTTATTTCAAACCTTTTGTAGCTCTTCTCATCCT
ATGGCTATTATGCTTGCGGCTGTCGGTTCTCTTTCGGCATTTTATCCTGATTTATTGAAT
TTT---AAGGAAGCAGACTACGAACTTACTGCTATTAGAATGATTGCTAAGATACCTACT
ATCGCCGCAATGTCTTATAAATATTCTATAGGGCAACCGTTTATTTATCCTGATAATTCG
TTAGATTTTACCGAAAATTTTCTGCATATGATGTTTACAACGCATTGTACGAAATATAAA
GTAAATCCAATAATAAAAAATGCTCTTAATAAGATATTTATCCTACATGCAGACCATGAG
CAGAATGCTTCTACCTCAACAGTTCGAATTGCCGGTTCATCCGGAGCTAACCCTTTTGCT
TGTATTAGCACGGGTATTGCCTCACTTTGGGGACCTGCTCACGGCGGGGCTAATGAAGCG
GTAATAAATATGCTTAAA---GAAATCGGTAGTTCTGAGAATATCCCTAAATATATAGCT
AAAGCTAAGGATAAAAATGATCCGTTTAGGTTAATGGGTTTCGGTCATCGTGTATATAAA
AACTATGACCCGCGTGCCGCAGTACTTAAA---GAAACGTGCAAAGAAGTATTAAAGGAA
CTCGGACAGTTAGAAAATAATCCGCTTTTACAAATAGCAATAGAACTTGAAGCTATCGCT
CTTAAAGATGAATATTTTATTGAGAGAAAATTATATCCAAATGTTGATTTTTATTCAGGT
ATTATCTATAAAGCTATGGGTATACCGTCGCAAATGTTCACGGTACTTTTTGCAATAGCA
CGAACCGTAGGCTGGATGGCACAATGGAAAGAAATGCACGAAGACCCTGAACAAAAAATC
AGTAGACCAAGACAGCTTTACACCGGTTATGCACATAGAGAGTATAAGGGTATTCGGGAG
AGGTAA
>Rickettsia endosymbiont of Ixodes pacificus isolate CC-14 (KP276597)
------------------------------------------------------------
------------------------------------------------------------
--------------------------------------------------T---TCTTGT
CAGTCTACTATCACCTATATAGACGGTGATAAAGGAATCTTGCGGCATCGAGGATAT---
GATATTAAAGATTTAGCTGAAAAAAGT---GATTTTTTAGAAGTAGCATATTTACTGATT
TATGGGGAACTACCAAGTAGCGAGCAGTATAATAATTTCACTAAACAGGTTGCTCATCAT
TCATTAGTGAATGAAAGATTACATTATTTATTTCAAACCTTTTGTAGCTCTTCTCATCCT
ATGGCTATTATGCTTGCGGCTGTCGGTTCTCTTTCGGCATTTTATCCTGATTTATTGAAT
TTT---AAGGAAGCAGACTACGAACTTACTGCTATTAGAATGATTGCTAAGATACCTACT
ATCGCCGCAATGTCTTATAAATATTCTATAGGGCAACCGTTTATTTATCCTGATAATTCG
TTAGATTTTACCGAAAATTTTCTGCATATGATGTTTACAACGCATTGTACGAAATATAAA
GTAAATCCAATAATAAAAAATGCTCTTAATAAGATATTTATCCTACATGCAGACCATGAG
CAGAATGCTTCTACCTCAACAGTTCGAATTGCCGGTTCATCCGGAGCTAACCCTTTTGCT
TGTATTAGCACGGGTATTGCCTCACTTTGGGGACCTGCTCACGGCGGGGCTAATGAAGCG
GTAATAAATATGCTTAAA---GAAATCGGTAGTTCTGAGAATATCCCTAAATATATAGCT
AAAGCTAAGGATAAAAATGATCCGTTTAGGTTA---------------------------
------------------------------------------------------------
------------------------------------------------------------
------------------------------------------------------------
------------------------------------------------------------
------------------------------------------------------------
------------------------------------------------------------
------
>Neorickettsia sennetsu str. Miyayama (NC_007798)
---------------------------------------------ATGAATTCTGAAAAA
GTAAAAGTGAATGTGGAGGAATTTTTAAAAAGCACAGCTGGACCCTTCGGTGTCTCTGCC
TCTTTGGAACCAAAGGGATTCTTTTATGATCCAGGGTATGCAAAAACTGCT---CCATGC
AAATCTAGCATTACTTTCATAGATGGTGAAAATGGGATACTTCTGCACAGGGGCTAC---
CCAATAGAGGAATTGGCACAAACTTCT---GACTTTTTGCAGGTCGGCTACCTTCTCATT
GACGGCAAACTTCCAGATTCCGCTGCTACGCGAGAGTTTGAAGAGAGGATAAAACACGTA
CCGCAGCTTCCTGAGTGTGTCTTGAAAAATATCCGTTCTTTCCCAACGAGTGCGCACCCG
ATGGCAGTTTTAATCTCTGCACTTGCTTCGCTCGCCTCAGTGTACGGAGAA---------
------------ATGGACTTTAATCAGAAGAAGTTACTTTTAGTTGCCTATACGCCATGG
CTCATAGCGCATATATACCGACACATCAATTCTCTGGAGTTCGTTGAACCTGACATCAGG
CTTCCTTATACCGAGAATTTCCTGTACATGATGTTTGGTGAG------------------
AAAAAGCCCAAAGATGCGGAAATCTTGGACAAAATCTTTATCTTGCATGCGGACCATGGT
CAAACTGCTTCGACCTCTGTTGCACGGATGGTTGTATCTTCAGGAGCAAGCCCGATTGCG
GCATGTTCTGCGGCTACAGCTAGTTTATGGGGACCACTGCACGGTGGCGCAAATGAGCGA
GTCCTGGAAATGTTGAGAGGTATAGTTGAAAGCGGTGAGAAGGTAGAAAACTTCATTGAG
CGCGTTAAAAGAAAAGAAGAG------AGACTTATGGGTTTTGGGCACAGGGTGTATAAA
AACTATGATCCTCGTGCAGCCATATTAAAG---CAAAAGGCTCATGATGTGCTA------
---------AAAGCCGATTCACCTATTCTAAAAACTGCTGGCGAACTTGAAACAATCACA
GCAAGGGAAGAGTACTTTCTGAGTCGCAAATTATATCCTAATGTCGACTTCTATTCGGGA
ATAGTGCTAGACGCACTGGGAATATCATCTTGCATGTTCACACCGATTTTCGCACTTGCT
AGAACAGTAGGTTGGGTTGCACAAATCACAGAGTTCTTGAGTGACAGTGAACAAAAACTT
TGCAGACCTAGACAAATTTACGTAGGCGAACCAAGAAGAAACGTACACGGTTGA------
------
>Neorickettsia risticii str. Illinois (NC_013009)
---------------------------------------------ATGAATTCTGAAAAA
GTAAAAGTAAATGTGGAGGAATTTTTAAAAAGCACAGCTGGACCCTCCGGTGTCTCTGCC
TCTTTGGAACCAAGGGGATTCTTTTATGATCCAGGGTATGCAAAAACTGCT---CCTTGC
AAATCTAGCATTACTTTCATAGATGGTGAAAACGGGATACTTTTGCACAGGGGCTAC---
CCAATAGAGGAATTGGCACAAACTTCT---GACTTTTTGCAGGTTGGCTACCTTCTCATT
AACGGCAAACTTCCAGATTCCATTGCTACGCGAGAGTTTGAAGAGAAGATAAAGCACGTA
CCGCAGCTTCCTGAATGCGTCTTAAAAAATATCCGTTCTTTCCCAACAAGTGCACACCCG
ATGGCAGTTTTAATCTCTGCACTTGCTTCGCTCGCCTCAGTGTATGGAGAA---------
------------ATGGACTTTCATGAGAAGAAGTTACTTCTAGTTGCCTACACGCCATGG
CTTGTAGCGTATATATACCGACACATCAATTCTCAGGAGTTCATTGAACCTGACATCAGG
CTTCCTTACACTGAGAATTTCCTGTACATGATGTTTGGTGAG------------------
AAAAAGCCCAAAGATGCGGAAATCTTGGACAAAATCTTTATCTTGCATGCAGACCATGGT
CAAACTGCTTCTACCTCTGTTGCACGGATGGTTGTATCCTCAGGAGCAAGCCCAATTGTC
GCATGTTCTGCGGCTACAGCTAGTTTATGGGGACCACTGCACGGTGGCGCAAATGAGCGA
GTCCTAGAAATGTTGAGAGGTATCATTGAAAGCGGTGAGAACGTAGAGAACTTTATTGAG
CGCGTTAAAAGAAAAGAAGAG------AGACTTATGGGTTTCGGGCACAGGGTGTATAAA
AACTATGATCCTCGTGCAGCCATATTGAAG---CAAAAAGCTCATGATGTGCTA------
---------AAAGCCGATTCACCTATTCTAAAAACTGCTGGCAAACTTGAAACGATTGCA
ACAAGGGAAGAGTACTTTCTGAGTCGCAAATTATACCCTAATGTCGACTTCTATTCGGGA
ATAGTGCTGGACGCACTAGGGATACCATCCTGCATGTTCACACCGATTTTCGCACTTGCT
AGAACAGTAGGTTGGGTTGCACAAATCGCAGAATTCTTGAGTGACAGTGAACAGAAACTT
TGTAGACCTAGACAAATTTACGTAGGCGAACCAAGAAGAAGCGTACACGGTTAA------
------
>Wolbachia endosymbiont of Drosophila melanogaster (NC_002978)
------------------ATGGATAAAAAAGTGCTATTAGAACTAAGTAATGGATTAAAA
ATCGAGCTACCTGTATTAAGCGGAACAACAGGTCCTGATGTGTTAAATATCAAGGATTTA
TATAAGATGACAGGATTATTCACTTACGATCCAGGGTTTGTTTCTACAGCT---TCATGC
TCTTCTACAATTACATTCATTGATGGAGATGAAGGAGTTCTTAAATATAGGGGACAT---
AATATAGCTGATTTGGCAGAGAATAAT---AATTTTACTGCTGTGATTTATTTATTGCTC
TATGGTGAATTACCCAGTTCAGAGCAACACAAAAAATTTCTTCTCAAAATACAAGAATCA
TCCAAAGTATCAGAGCAAGTTACAAATGTAATTAAAGCATTTCCAAAAACTGCTCACCCT
ATGTCAATCTTAGTTGCATGTTTTGCAAGTTTGTCAGCATCTTATCATGAAAAGCATGGC
AACAATGTCAATGGTGAAGACCTAGATTTTGGAATTTCTGCAATAGCGCAAGTTTCCACA
ATTATTGCAATGATTTATAGGCATATCAACAATCAGGAATTCATAAATGCTAACAATGAA
TTAAGTTACAGTGAAAATTTCTTAAAGATGATATTTGGCGATGCTGTTGATAAT---GAT
AAAAGCGCCCTTTTTGCAAAAGCTCTGGATAAAATATTTACTCTCCATGCTGATCATGAA
CAGAATGCTTCTACGGCGGCTGTCAGATTGGTGGGATCGGCTGGTTCTAATCTGTTTGCA
AGCCTCTCTGCAGGAGTTGCTACACTTTGGGGACCAGCACATGGTGGAGCTAATGAGGCA
GTTATAAATATGCTAAAA---GAGATAGAGCAAAGTGGAGATATAGATAAATTCATCGAA
AAAGCTAAAGATGATAAAGATCCATTTAAATTGATGGGATTTGGACATCGTGTTTATAAA
AATTATGATCCGCGCGCGCGTATATTGGAA---GGCGCTTGCCATGAGGTTCTAAGT---
---AAACTAGAACAAAATAATGAACTGCTTAAAATTGCAAAAAAACTTGAAGAAATAGCT
TTAAAGGATGAATATTTTATCGTGCGTAAGTTATATCCAAATGTTGATTTTTACTCAGGT
ATAATAATGAATGCTATTGATATCCCCTCAAATATGTTCACGCCTATTTTTGCACTCGCA
AGAACCACTGGTTGGGTTACTCAGTGGTATGAAATGATAAATGATAAAGAAACTAAGATC
TGTAGACCAAGGCAACTCTATTTTGGTAAATAA---------------------------
------
>Wolbachia endosymbiont of Brugia malayi str. TRS (NC_006833)
------------------ATGAATAAAAAAGCGTTATTGGAACTAAGCAATGGATTAAAA
ATTGAGTTACCCGTATTAAGCGGAACAATGGGTTATGATGTATTAAATATTAAAGATTTA
TATAAGGTCACAGGGTTACTCACCTACGACCCAGGGTTTGTTTCCACGGCT---TCATGT
TCTTCCGCAATTACATTCATTGATGGAGATGAAGGAGTTCTTAGATATAGAGGACAT---
GATATAGCTGATTTAGCACAAAGCAAT---GATTTTACTGCTGTAATTTATTTACTACTC
TATGGTAAATTACCTAATCTAGAGCAACACAAAAAATTTTTCCTAAAAATACAAGAATTA
TCTAAAGTACCAGAGCAGGTTGTAAATGTAATAAAAGCATTTCCAAAAACTGCTCACCCT
ATGTCAATTTTGATTGCGTGTTTTGCAACTTTGTCAGCACTTTACCATGAGAGATATGGT
AACAATGTCAGTAATGAAAACCTAGATTTTGGAATCTCTGCAATAGCGCAGGTTCCTGCA
ATTATTGCAATGGTTTATAGACATACCAATGACCAGGAATTCATAGATACTGACAATGAA
TTGAACTATAGTAAAAGCTTCTTAAGGATGATGTTTGGTAATGCTCTTGATAAC---GAT
AAAAGCACCCTTTTTGCAAAAGCCTTGGACAAAATATTTACTCTTCATGCTGACCATGAG
CAGAATGCGTCAACAGCAGCTGTCAGGGTGGTAGGATCGGCTGGTTCTAATTTATTTGCA
TGCCTTTCTGCAGGAGTTGCTACACTCTGGGGACCTGTGCATGGCGGAGCTAACGAGTCA
GTTATAAATATGTTAAAG---GAGATAGAACAAAGCGGAAATGTAGACAAATTTATTGAA
AAAGCTAAAGATGATAAAGACCCGTTTAAACTGATGGGATTTGGACATCGTGTCTATAAA
AATTACGATCCACGCGCACGCATATTAAAA---GATGCTTGTGATGAGATTTTAAAC---
---AAACTAGAACAAGATAGTAAACTGCTCAAGATTGCAAAAGAACTTGAAAAAATAGCT
TTAAAAGACGAGTATTTTGTTGTGCGTAAGTTATACCCAAATGTTGATTTCTATTCAGGT
ATAATAATGAATGCTATCAATATTCCTCCAAGTATGTTTACACCTATTTTTGCGCTTGCA
AGAACTACTGGTTGGGTTACTCAGTGGTATGAAATGATAAATGATAAAGAAACTAAGATT
TGCAGACCAAGGCAGCTTTATGTTGGTAAATAG---------------------------
------
>Candidatus Neoehrlichia lotoris str. RAC413 (LANX01000001)
---------------------ATGGTTAAAAAAGCAGTATTAAGTTTGGATGATGAACAG
GTAGAACTACAAGTATTGCATGGTAGTTATGGACCAGATGTGTTGGATATAAGTTCTTTA
TATAGGAGTTGTAAAGTTTTTGCCTATGATCCAGGCTTTATGTCAACTGCT---GCTTGT
GTGTCTAAAATTACTTTTATTAATGGTGAAGAAGGTATATTGCGATATAGAGGCTAT---
AATATTGAACATTTAGTAAATATGCAACATAGTTTTTTAGAAATTGCATATTTATTATTT
TATGGTGCTTTACCTAATAAGGATGAGTTTGAGGATTTCTCTTCTAATGTTATAAAAGAA
TACTCTATACCTCAACAAGTGTGTGATGTCGTACAGTCTTTTCCAAGAGATTCACATCCT
ATGGCTATTTTAAATGCATGCTTTGCTGCATTATCAGCATATTATCATGGTTCAGAAATA
GTG---------AACGACTGTTTAAAGTGTGCTACTTTATCAATTGCTAAAGTGCCTAGT
ATTATAGCTACAATTTATAGACATGTAGTTAATAAAAGTATTGTTTTATCTCATAAAAAT
TTAAGTTATAGCAATAATTTTGCCAGTATGATGTTTTTGGATTTTGATGATGAT---GAA
GTAAATAATGTTATCGCTAGAGCTTTAGATATTATATTTATTTTACATGCAGATCATGAA
CAAAATGCATCTACGGCTGCTGTAAGGCTTTCAGGATCTGCAGGTGGAAATTTGTTTGCT
TGTCTTAGTGCTGGTGTTGTAACTTTATGGGGACCAGCTCATGGTGGTGCAAATGAAGCA
GTTGTTAAAATGTTGATA---GAAATAGGTGATCCCAAAAATGTGCAACAGTTTATCCAA
AATGTTAAGGATAAAAAAAGT------AGATTAATGGGTTTTGGCCATAGGATATATAAA
AATTATGATCCAAGAGCGCGTATTATGCAG---GATATATGTAATAAAGTTTTAGAA---
---AGTTTGAGGATTAATGATCCACTTCTAGAAGTAGCATTGCAGTTAGAGTCTATAGCT
TTGAAGGATGATTATTTTCTTGAAAGAAAATTATATCCTAATATAGACTTTTATTCTGGT
CTTATTCTTAAAGCAATAGGTATACCTATAAATATGTTTACAACATTATTTGCATTAGCT
AGAACTGCTGGATGGTCAGCGCAATGGTGCGAAATGAAAAGTGATAATAATAATAAAATA
TGTAGGCCGCGCCAATTATATACAGGAATGTAA---------------------------
------
>Ehrlichia ruminantium str. Welgevonden (NC_005295)
---------------------ATGATCAAAAAGGCAGCAGTAGAGTTAGATGATCAAAAA
ATAACTTTGCCAATTTTGTATGATACTGAAGGGAATGAAGTATTAGATATTACTTCTTTA
TATAAAAATACAGGGGTATTAACTTATGATCCAGGATTTATGTCTACTGCT---GCTTGT
GAGTCTAAAATTACGTTTATTGATGGAAATAAAGGTATATTGCGTTATAGAGGATAT---
GATATAGCAGATTTGGTTTATAATAATAAAAGCTTCATTGAAGTAGTGTATTTATTATTT
TATGGGGTTTTCCCTAATGCTGAGCAACTTCAGGAATTTATATTACATATTTCTCAAGAA
TATGTATTGCCACAGATGGTTAGAGATGTGATAACGTCGTTTCCACAAAATTCTCACCCT
ATGGCTATATTAATTGCTAGTTTTTCTTCGTTAGCTGCATATTATTGTGATCAGAAA---
------------ACTGATGGTGAGTTAGAGTGTAAACTTGCTGTTGCTAAGGTGGCAAGT
ATAGTTGCTCTAATTTATAGGCATATTACTAATCAAGACTTCATTCAAGCTGATGTAGGC
TTATCTTATAGTAAAAATTTTATCCATATGATGTTTGACATTTCTTCTTATAAA------
TTTACTGAAATTGTAGATAAAGCTTTAGATGTTATTTTTGTATTACATGCTGATCATGAA
CAAAATGCTTCTACTGCAACTGTACGAATGACAGGTTCTTCTGGTCCTAATTTGTTTGCT
TGTTTAGCAGCGGGTGCCGCGACTTTATGGGGACCAGCTCATGGTGGGGCCAATGAAGCA
GTGATCAATATGCTGATG---AATATTGGAAAACCAGAGAATGTAAAACAATTTATTCAG
AAAGTAAAGGATAGTAATAAAAGCACAAAATTAATGGGTTTTGGTCATAGGGTATATAAG
AACTATGATCCACGAGCGCGAATAATGTGT---ACAATTTGTAAAGAAATATTAAAG---
---GATTTTGGTCTAAATGATCCACTACTTGAAGTAGCTGTGGAATTAGAAAATATTGCT
TTACAGGATGACTATTTTATAGCACGTAATTTATATCCTAATGTTGATTTTTATTCTGGC
ATTGTGTTAAAGACTATAGGGATTCCAGTTAAAATGTTTACGACATTATTTGCGTTAGCA
AGAACATCTGGGTGGTCTGCTCAGTGGTATGAGATGGTATCTAGTAAAAATTATAAGATA
TCACGTCCTCGTCAATTATATACTGGTAATCCAGTTCAAAAAGTTTAG------------
------
>Ehrlichia canis str. Jake (NC_007354)
---------------------ATGGTCAAAGAAGCAGTATTGGAATTAGATGGTCAAAAA
GTGAAATTACCGGTTTTATGTGATACTAATGGAAATAAAGTTATAGATATTACTTCTTTG
TATAAAGGTACAGGAATATTAACTTATGATCCAGGATTTATGTCTACTGCT---GCTTGT
GAGTCCAAGATTACATTTATTGATGGGAATAAGGGGATATTATGCTATAGAGGATAT---
AATATAGCTGATTTAGTTAATAACAATAAGAGTTTTATAGAAATCGTCTATTTATTGTTT
TATGGGTCTTTTCCTAGTGTTGATAATTTAAAAGATTTTATGTTACAGATTTCTCAGGAG
TATATGCCTCCTGAAATGGTTTGTGATGTTATAAAGTCATTTTCACAAGATTCACATCCT
ATGACTATATTAATGGCATGTTTTTCTGCATTGGCATCTTATTATCATGACCAAGCAGTT
GAT---------AAAGATGGATTAAAACATCCTAAGTTAGCAGTGGCTAAGGTTGCAAGC
ATAATAGCAATGATTTATAGATACACGACTAATCAGGATTTTATTGAACCTAATCATGGA
TTGTCTTATAGTGAAAATTTTATACATATGATGTTTGATATTTCTTCTTATAAA------
TTTACTCAAGTTGTTGCTAAAGCTTTGGATGTTATTTTTACATTACATGCTGATCATGAG
CAAAATGCTTCTACTGCTACTGTTAGGTTGGCTGGTTCTTCTGGTGCTGACTTATTTGCT
TGTTTGGTAGCAGGGATAGCAACTTTATGGGGGCCAGCTCATGGTGGTGCTAATGAAGCT
GTGATTAATATGTTAATG---GCAATTGAAAAACCAAGTAACGTAAAGCAGTTTATTCAA
AAAGTAAAAGATGGTAATAAAAGTACGAGGCTAATGGGTTTTGGTCATAGGGTATATAAA
AATTATGATCCACGTGCTAAGATAATTTGT---GAAATTTGTAAAGAAGTCTTAAAT---
---GATTTAGGTGTAAATGATCCATTATTAGAAATAGCTTTGGAATTGGAAAATATAGCT
TTGCAGGATAGTTATTTTATTGAACGTAGCTTGTATCCTAATGTGGATTTTTATTCTGGA
ATTATTTTAAAAGCTATTGGAATACCAGTGAGAATGTTTACTACATTATTTGCGTTGGCT
AGAACATCTGGTTGGTCTGCTCAGTGGTATGAGATGGTGGCAGATAAGAATTATAAAATA
TGTCGTCCACGTCAGTTATATACTGGTCATATTGCAAAAATCTAG---------------
------
>Ehrlichia chaffeensis str. Arkansas (NC_007799) 
---------------------ATGGTTAAAGAAGCAGTATTAGAATTGGATGGTCAAAGA
ATAAAATTGCCGGTGTTATATGATACTCATGGGAATAAGGCTGTAGATATTACTTCTTTA
TATAAAAATACAGGAATATTAACTTATGATCCAGGATTTATGTCTACTGCT---GCTTGT
GAATCTAGGATTACATTTATTGATGGGAATAAAGGTATATTATGTTATAGGGGACAT---
GATATAGTAAATTTAGTAAATAATAATAAAAGTTTTATAGAAATAGTGTATTTGTTATTT
TATGGTGTTCTCCCTGGTCTTGAGGATTTGCAAAATTTTATATCGCAAATTTCTCAGGAA
TATAACCCTCCTAAGATAGTTCATGATGTTATAAAATCATTCCCACGAGATTCACATCCT
ATGTCTATATTAATGGCATGTTTTTCTGCGTTAGCATCATGTTATCATAATCAGGATAAT
AGT---------GCAGATCAATTAAAGTGTGCTAAGTTAGCAGTTGCTAAAGTTGCAAGT
ATAATAGCACTGATTTATAGATATATAACCAATCAAGATTTTGTCGAATCTGATACAAAG
TTATCTTACAGTGAAAATTTTGTACATATGATGTTTGATATTTCTTCTTATAAG------
TTCACTCAAGTTGTTGCTAAGGCTTTGGATATTATTTTTGTATTACATGCTGATCATGAA
CAGAATGCTTCTACTGCTACTGTTAGATTATCTGGTTCTTCAGGTGCAGATTTATTTGCT
TGTTTAGTGGCGGGAACAGCGACTTTGTGGGGGCCAGCTCATGGTGGAGCAAATGAAGCT
GTGATTAATATGTTAATG---GCAATTGAAAAGCCAAGTAATGTAAAGCAATTTATTCAA
AAGGTAAAAGATGGTAACAAGAGTACTAGACTTATGGGGTTTGGTCATAGAGTATATAAG
AATTATGACCCACGTGCTAAAATAATGTAT---AAAATTTGTAGAGAAGTATTAAAT---
---AATTTAAATGTGAATGATCCATTATTAGAAATAGCATTAGAGTTAGAAAATATAGCA
TTACAAGATAGTTATTTTATTGATCGTAATTTGTATCCTAATGTAGATTTTTATTCCGGA
ATTGTTTTAAAAGCTATTGGAATCCCGGTTAGGATGTTTACTACATTATTTGCATTAGCT
AGAACGTCTGGTTGGTCTGCTCAATGGTATGAGATGGTAGCAGAAGAAAATTATAAAATA
TGTCGTCCACGTCAGTTGTATACTGGTAATATTGCAGAATGTTAA---------------
------
>Ehrlichia muris str. AS145 (NC_023063)
---------------------ATGATCAAAGAAGCAGTATTAGAATTGGATGATCAAAGG
ATAAAATTGCCAGTGTTATATGATACTAATGGGAATAAAGCTGTAGATATTACTTCTTTG
TATAAAGACACAGGAGTGTTAACTTATGATCCAGGCTTTATGTCTACTGCT---GCTTGT
GAATCAAAGATTACGTTTATTGATGGAAATAAAGGTATATTGTGTTATAGAGGACAT---
AACATAGTAGATTTAGTAAATGGAAATAAGAGTTTTGTAGAAATAATATATTTGCTATTT
TATGGTGTTTTTCCTAGTTCTGAGGATTTACAAAATTTTACATTACAGATTTCTCAAGAA
TATACACCTCCTCAGGTAGTGTATGATGTTATAAAGGCATTTTCACAAGATTCACATCCT
ATGGCTATATTAATGGCATGTTTTTCTGCCTTAGCAGCATATTATCATGATCGAGAAGCT
GAT---------AAAGATGAATTAAAGTGTGCTAAATTAGCTGTAGCTAAAATTGCAAGT
ATAGTAGCGCTGATTTATAGATATATAACGAATCAGGATTTCATTACAGCTGATACAAAA
TTATCTTACAGTGAAAATTTCGTGCATATGATGTTTGATATTTCTTCCTATAAA------
TTCACTCAGGTTGTTGCTAAAGCTTTGGATATTATCTTTGTATTACATGCTGATCATGAA
CAAAATGCTTCTACTGCTACTGTTAGGTTAGCTGGTTCTGCAGGAGCAGATTTATTTGCT
TGTTTAGTGGCAGGAACAGCAACTTTATGGGGTCCAGCTCATGGTGGAGCAAATGAAGCT
GTAATTAATATGTTAATG---ACAATTGAAAAACCAAGTAATGTAAAACAGTTTATTCAA
AAAGTGAAGGATGGTAGTAAGACTACAAGATTAATGGGTTTTGGTCATAGAGTATATAAA
AATTATGATCCACGTGCTAAAATGATGTGT---GAAATTTGTAGAGAAGTGTTAAAT---
---GATTTAGGTATAGATGATCCATTATTAGAAGTAGCGGTAGAATTAGAAAACATTGCA
TTACAAGACAGCTATTTCATTGAGCGTAATTTATACCCTAATGTAGATTTTTATTCTGGA
ATTGTTCTAAAAGCTATCGGAATTCCAGTAAAGATGTTTACTACATTATTTGCACTTGCT
AGAACATCTGGTTGGTCTGCTCAATGGTATGAAATGGTGGCAAATAAAAATTATAAAATA
TGTCGTCCACGTCAGTTATATACTGGCCATATTACAAAAATCTAG---------------
------
>Candidatus Cryptoplasma californiense isolate MR-9  (KP276592)
------------------------------------------------------------
------------------------------------------------------------
--------------------------------------------------T---GTGTGT
AAATCTGCAATTACGTTTATAGACGGGGATAAGGGTGTCTTGCGTTATAGAGGATAT---
GACATAGATGGCTTAGCTGCGATGCAAGGTGGCTTTTTGCGGTCTGTGTACCTACTTTTC
TATGGAGTACTTCCTAATGAAGAGGAACTGCGGACTTTCAGTGCTACTGTTGCTAGGGAA
TATAGTGTGCCCCAGTCTGTGATTGATTTGATTAGATCCTTTCCTAGGGATGCGCACCCG
ATGGCTATACTCATTGCTTGCTTTGCTGCGTTGTCAGCTCATTACCATGGTAATGAGCCC
------------CCTAGTCTTTTAGATGGTGCGGTGTTAGCGGTGTCAAAAGTTGCGGGG
GTTGTAGCGTCCATCTATAGGCATATTGCAAACTTGGAGCCTGTAGCTGCCGATACGAAC
TTGGGGTACAGTGAGAACTTTATTCACATGATGTTTGGTAATTCTGTAGGGTCA------
CGTAGTGATGTGATGTGTAGAGTCATGGATGTAATTTTCACTTTGCATGCAGATCATGAG
CAGAATGCGTCAACAGCTGCAGTAAGAATATCGTGTTCTGCGGGAGCGGGATTGTTTGCC
TGTTTGGTGGCAGGTGCTGCGACTTTGTGGGGAAGTGCACATGGAGGTGCTAACGAGGCA
GTGATCAACATGCTGGAC---GAAATTGGGAGCCCAGAGAATGTGTCGTCTTTTATTCAA
AAGGTCAAAAGCAACAGCGATGCTGTCAGGCTT---------------------------
------------------------------------------------------------
------------------------------------------------------------
------------------------------------------------------------
------------------------------------------------------------
------------------------------------------------------------
------------------------------------------------------------
------
>Candidatus Cryptoplasma californiense isolate CC-14 (KP276593)
------------------------------------------------------------
------------------------------------------------------------
--------------------------------------------------T---GTGTGT
AAATCTGCAATTACGTTTATAGACGGGGATAAGGGTGTCTTGCGTTATAGAGGATAT---
GACATAGATGGCTTAGCTGCGATGCAAGGTGGCTTTTTGCGGTCTGTGTACCTACTTTTA
TATGGAGTACTTCCTAATGAAGAAGAACTGCGGACTTTCAGTGCTACTGTTGCTAGGGAA
TATAGTGTGCCCCAGTCTGTGATTGATTTGATTAGATCCTTTCCTAGGGATGCGCACCCG
ATGGCTATACTCATTGCTTGCTTTGCTGCGTTGTCAGCTCATTACCATGGTAATGAGCCC
------------CCTAGTCTTTTAGATGGTGCGGTGTTAGCGGTGTCAAAAGTTGCGGGG
GTTGTAGCGTCCATCTATAGGCATATTGCAAACTTGGAGCCTGTAGCTGCCGATACGAAC
TTGGGGTACAGTGAGAACTTTATTCACATGATGTTTGGTAATTCTGTAGGGTCA------
CGTAGTGATGTGATGTGTAGAGTCATGGATGTAATTTTCACTTTGCATGCAGATCATGAG
CAGAATGCGTCAACAGCTGCAGTAAGAATATCGTGTTCTGCGGGAGCGGGATTGTTTGCC
TGTTTGGTGGCAGGTGCTGCGACTTTGTGGGGCAGTGCACATGGAGGTGCTAACGAGGCA
GTGATCAACATGCTGGAC---GAAATTGGGAGCCCAGAGAATGTGTCGTCTTTTATTCAA
AAGGTCAAAAGCAACAGCGATGCTGTCAGGCTT---------------------------
------------------------------------------------------------
------------------------------------------------------------
------------------------------------------------------------
------------------------------------------------------------
------------------------------------------------------------
------------------------------------------------------------
------
>Candidatus Cryptoplasma californiense isolate CP-1  (KP276594)
------------------------------------------------------------
------------------------------------------------------------
--------------------------------------------------T---GTGTGT
AAATCTGCAATTACGTTTATAGACGGGGATAAGGGTGTCTTGCGTTATAGAGGATAT---
GACATAGATGGCTTAGCTGCGATGCAAGGTGGCTTTTTGCGGTCTGTGTACCTACTTTTA
TATGGAGTGCTTCCTAATGAAGAAGAACTGCGGACTTTCAGTGCTACTGTTGCTAGGGAA
TATAGTGTGCCCCAGTCTGTGATTGATTTGATTAGATCCTTTCCTAGGGATGCGCACCCG
ATGGCTATACTCATTGCTTGCTTTGCTGCGTTGTCAGCTCATTACCATGGTAATGAGCCC
------------CCTAGTCTTTTAGATGGTGCGGTGTTAGCGGTGTCAAAAGTTGCGGGG
GTTGTAGCGTCCATCTATAGGCATATTGCAAACTTGGAGCCTGTAGCTGCCGATACGAAC
TTGGGGTACAGTGAGAACTTTATTCACATGATGTTTGGTAATTCTGTAGGGTCA------
CGTAGTGATGTGATGTGTAGAGTCATGGATGTAATTTTCACTTTGCATGCAGATCATGAG
CAGAATGCGTCAACAGCTGCAGTAAGAATATCGTGTTCTGCGGGAGCGGGACTGTTTGCC
TGTTTGGTGGCAGGTGCTGCGACTTTGTGGGGCAGTGCACATGGAGGTGCTAACGAGGCA
GTGATCAACATGCTGGAC---GAAATTGGGAGCCCAGAGAATGTGTCGTCTTTTATTCAA
AAGGTCAAAAGCAACAGCGATGCTGTCAGGCTT---------------------------
------------------------------------------------------------
------------------------------------------------------------
------------------------------------------------------------
------------------------------------------------------------
------------------------------------------------------------
------------------------------------------------------------
------
>Anaplasma centrale str. Israel (NC_013532)
---------------------ATGGTAGAGAAGGCGATTTTAGAGTGTGGGGATTGCAGG
ATAGACCTACCTGTTATGTGCGGAAGTGATGGGGTGCTTGCTGTTGATGTGACGAGCCTC
TACAAAGACACCAAAATTCTCACTTACGACCCCGGGTTTGTGTCTACTGCT---GCGTGC
AAGTCCGAGATAACGTTTATAGATGGCGACAAGGGCGTACTGCGCTACCGGGGGCAC---
GATATTGCAGACCTCGCCGTGGCAGATGGCGGGTTTTGCAGCGTTGCTTACCTCCTTTTA
CACGGGACTATACCCAAGGAGCGTGAGCTTGCTGACTTCATTGCTGCTGTGGGTCGGGAA
TGCCATACACCTGCGCAAGTTGTGGACGTGATTCAGTCATTACCGCGCGATGCCCACCCT
ATGGCCATACTTATTGCGAGTTTTGCCGCGCTTGCTGCGCGCTATCATGGCGCTAACTCC
------------CTAGATCCGCTGCGCAGTGCTATTGTGGCAATATCTCAGGTGCCAGGG
ATTGTTGCTACCATCTACAGACATACTGCTGGCCTTCCTCTTACAAAGGCAGATCCCCAC
CTGGGATATGTACAGAACTTCGTGGGTATGATGTTTGGTGACCTACATGAAGTG------
CGGCGAGGTATCATCTGCAGGGCGCTGGAAGCGATCTTCATAATGCATGCAGACCACGAA
CAGAATGCTTCTACCGCTACGGTGAGGGCAACCGGCTCTGCCGGAGCTAATCTGTTTGCA
TGCTTGAGTGCTGGTGCAGCAACCTTATGGGGCCCAGCCCATGGGGGAGCGAACGAGGCA
GTGGTGAAAATGCTTGAG---GAGATTGGCAACCCCGCACGAGTTGGTGATTTTCTTGAA
AAAGTCAAAGATAAGGAAAGTGGAGTGAGGCTTATGGGTTTTGGACATAGGGTCTATAAG
AACTATGATCCGAGGGCCCGCGTAATTCGG---GACATATGCAGGGAAACGTTGAAT---
---GGGTTGGGTGCGAGTGACCCATTGCTGGATGTGGCAGTTGCATTGGAAAAAGCGGCT
CTGGAAGACGAATATTTCGTCAAGCGCTCTCTTTACCCGAACGTTGATTTCTATTCTGGT
ATTGTTCTCAAAGCAATAGGAGTTCCGGTGAACATGTTTACCGCATTTTTCGCTCTTGCT
AGGACCACAGGATGGTCTGCTCAATGGTATGAAATGGTTACCCAGCAACATGGGGGTCAT
AAAATATGTCGTCCGCGCCAGCTTTATACGGGCAAGATGAGCGCAGAGTGA---------
------
>Anaplasma marginale str. Florida (NC_012026)
---------------------ATGGTAGAAAAAGCGATTTTAGAGTGCGGAGATTGCAAA
ATAAGCTTGCCCGTTATGCATGGCAGCGATGGTACACTAGCTGTTGACACGACTAGCCTC
TACAAAGATTCCAAAATCCTTACTTATGATCCTGGATTCATGTCCACTGCT---GCGTGT
AAATCCGAAATAACGTTCATAGACGGCGATGAAGGCATTCTGCGTTACAGGGGGTAT---
GATATAGCTGACCTTACCATGGCAGACGGCGGATTTTGTAGCATTGCCTACCTACTGTTG
TATGGGACTATGCCGCAAGGGCGCGAGCTCGCTGACTTTGTCGCTACTGTAAGCAGGGAG
TGCAATGTACGCACACAAGTTTTAGACGTAATTCGAGCATTGCCACGTGATGCCCACCCA
ATGGCCATATTAATTGCAAGCTTTGCAGCTCTTGCTGCCCACTATCACGGTGCCAATTCT
------------TTAGATCCACTGCGCAGCGCGATTGTGGCTATATCGCAAGTGCCGGGC
ATTGTTGCAAGCATTTACAGGCACACTTCTGGCGCGCCGCTTATAGAGGCAGATCCGAGC
CTAGGGTACGTACAAAACTTCGTGCACATGATGTTTGGTGACTTGCATGAGACG------
CGCAAAAGCATTATCTGCAAGGCGCTGGAGGCGATCTTCATAATGCATGCAGACCACGAA
CAGAATGCTTCTACTGCTACGGTAAGGGCAACCGGCTCTGCCGGGGCTAACCTGTTTGCG
TGCCTGAGCGCAGGCGCAGCAACCTTGTGGGGCCCAGCTCATGGTGGTGCGAACGAAGCA
GTTGTAAAAATGCTTGAG---GAAATTGGTCGCCCTGAGCGAGTTGGTGAGTTCATTGAG
AAGGTAAAAGAGAAAGAAAGCGGAGTGAGGCTCATGGGTTTTGGCCACAGGGTCTACAAG
AACTACGATCCAAGAGCCCGCATCATCCGG---GATATATGCAAAGAAACGCTGAGT---
---GGATTGGGCGCGGATGACCCACTACTTGATGTGGCGACTGCGCTGGAAAAAGCGGCT
CTGGAAGACGAATATTTTGTCAAACGCTCACTGTACCCCAATGTTGACTTTTACTCCGGT
ATTGTACTAAAGGCAGCCGGGGTGCCAGTGAACATGTTTACCGCGTTTTTTGCTCTGGCG
AGGACTACCGGATGGTCTGCCCAATGGTATGAAATGTTGGATAAACAGCACGAGGGTAGC
AAGATATGCCGCCCACGCCAACTTTATACCGGCAAGATGAACGCAGAGTAG---------
------
>Anaplasma ovis str. GN27 (JX559689)
------------------------------------------------------------
------------------------------------------------------------
-----------------------------------TTTTATGTCTACTGCT---GCTTGC
AAATCCGAGATAACATTCATAGATGGCGATGAGGGTGTGCTTCGTTACAGAGGGTAT---
GATGTCGCTGACCTTGCCACGGCAGATGGTGGATTTTGCAGCATTGCCTACCTACTGTTA
CACGGGACTATGCCGCAAGAGCGTGAGCTTACCGACTTTGTTGCCACTGTGAGCCGGGGG
TACGATGTACACGCGCAAGTTGTAGACGTAATTCGGGCGTTACCACGTGATGCTCACCCC
ATGGCTATACTAATTGCGAGTTTTGCAGCTCTTGCCGCCCGCTATCACGGTGCCAATGCT
------------TTAGATCCACTTCGCAGCGCGATTGTGGCCATATCACAGGTACCGGGT
ATCGTTGCAAACATTTACAGGCACACCTCTGGCATGCCACTCACAGAGGCAGATCCAAAC
CTGGGGTACGTACAGGACTTCGTGCACATGATGTTTGGTGACTTACACGAAACG------
CGCAAAAGCATTATCTGCAAGGCGCTGGAAGCCATCTTCATAATGCACGCAGACCACGAG
CAGAATGCTTCTACCGCTACGGTAAGAGCAACCGGCTCTGCCGGAGCTAACCTTTTTGCG
TGCTTAAGTTCGGGTGCAGCAACCTTATGGGGCCCAGCTCATGGTGGTGCA---------
------------------------------------------------------------
------------------------------------------------------------
------------------------------------------------------------
------------------------------------------------------------
------------------------------------------------------------
------------------------------------------------------------
------------------------------------------------------------
------------------------------------------------------------
------
>Anaplasma capra str. A60 (KJ700628)
------------------------------------------------------------
------------------------------------------------------------
---------------------------------GGGTTCCTGTCCACTGCT---GCGTGC
AGGTCTGAGATAACCTTTATAGATGGGGACAAGGGTATTCTGCGTTACAGAGGGTAT---
GACATTGCAGATCTTGTCACGACAGGTGGCGGGTTCTGCAGCGTTGCTCATCTCCTGTTG
CACGGTGCCCTACCGCAAGGGCGCGAGCTGGATGATTTTGCTTCCGCTGTGGGCAATGAG
TGCCATGTACCCGCGCAGGTGGTAAACGTGATTAAATCTTTGCCCAGCAGTGCGCATCCC
ATGGCGATACTAATCGCGAGTTTTGTTACACTTGCCGCCTGCTACCACGCCGAGAATTCC
------------ATAGATCCACTAAAGAGCGCAATAGTAGCTATATCCAAAGTACCCGGG
ATTGTTGCAGCCATCTATAGGCACACTTCAGGTATGCCCGCTGTGGAGGCGGACCCAAAT
CTGGGGTACGTGCAGAACTTTGTGAAAATGATGTTTGGTGATCTGGGTAGTACG------
CGTCAGAGCGTTATATGCAGGGCGCTAGAGTCGATATTCATAATGCATGCGGACCACGAA
CAAAACGCCTCTACCGCTACAGTGAGAGTAACCGGTTCTGCTGGGGCGAATCTATTTGCC
TGCTTGAGTGCAGGTGCTGCAACTTTGTGGGGGCCAGCTCATGGGGGAGCTAACGAGGCG
GCCGTCAGGATGCTTGAG---GAAATTGGCAGCCCCGAAAGGGTGGGCATGTTCATTCAG
AGAGTGAAGGACAAAAAGGATGGAGTGAGGCTTATGGGCTTTGGCCATAGGGTCTACAAG
AATTACGATCCAA-----------------------------------------------
------------------------------------------------------------
------------------------------------------------------------
------------------------------------------------------------
------------------------------------------------------------
------------------------------------------------------------
------
>Anaplasma bovis clone 499 (JN588561)
---------------------ATGGTGAAAGATGCTGTTTTAGAATGTGGTGATCGCAAG
ATAAGTCTCCCTGTGCTACACAGTACTGATGGCTCTTGTTTTGTGGATGTTACCTCCTTG
TACAAGGATCATAGAATCCTAACTTATGACCCTGGGTTCATGTCTACTGCT---GCATGC
AGATCAGAAATTACCTTCATAGATGGAGATAAGGGCATTCTTCGCTATAGAGGCATA---
GATATTACGGATGTTATAAAGATTGAAGGTGGGTTTAGCAGCGTAGTGTACCTGCTATTA
TACGGTGTGTGTCCTGTAGGCGACGAGATTGATAGATTTATGCGCACTCTTAGCAGAGGG
TGTGAATTACCAACTGCTGTTTTAGACGTTATAAGGTCTTTTCCCACAAGTTCTCATCCC
ATGGCTATTCTCATAGCCAGTTTCGCTGCATTGGCGGCACATTGTCATAACAGCAAGGTC
------------TATTCTTCGACTGATATAGGGGTAGCGGCGGTCGCCAAGGTATCCAGT
ATTATTGCTGCAATATATAGGTACACTGAGAACTTGGGTTTTGTGCGCGGAGACACGAGC
GTGGAGTACACAAAAAACTTTGTTAGAATGATGTTTGGAGACATGGAAGAGTCG------
CGTTTCTCCATAATATGTGAAGCTCTTGAAATGATACTAATAATGCATGCCGATCACGAG
CAAAATGCTTCTACATCTACAGTAAGAATGGTGGGCTCAACAGGTGCTGAGTTGTTTACT
TGCTTAAGTGCGGGAGCAGCTGCATTATGGGGGCACGCGCATGGTGGCGCTAATGAAGCG
GTCATAAGGATGCTAGAG---TCTATTGGAGATGTTGAAAATATCCCTAGCTTTATGAGT
CAGGTGAAGGACGGTAAGAGTGGTACAAGGCTTATGGGATTCGGCCACAGGGTGTACAAG
AACTATGATCCCAGAGCAAAGGTAATGAGG---GACCTTTGTCATAAGGTATTGCGT---
---GCATTAGGGTGTGAAGACAGGTTGCTCAATATAGCGATCGCTATGGAAGAAATAGCA
TTGCAGGATGAATACTTCATAGAGAGGAAGTTATACCCAAATGTTGATTTTTACTCCGGT
ATATTGCTTAGGGCCATGGGTATTCCCATAAGGATGTTTACTACGATTTTTGCACTGGGA
CGCACTGCTGGTTGGGTATCTCAGTGGCATGAAATGATATGTGAAAGTCGGGGCTTGAAG
ATATGTAGGCCACGTCAACTATATGCGGGTAGG---------------------------
------
>Anaplasma odocoilei str. UMUM76 (DQ020101)
------------------------------------------------------------
------------------------------------------------------------
----------------------------TTCCGGGTTTTATTTCTACTGCGG--CCATGT
AGTTCCGCGATAACGTTTATAGACGGTGAGAAGGGAATACTCCGTTACCGCGGCCTTA--
GACATTGCAGATCTGATAGATATAGAAGGGGGATTCTGTAGTGTAGCGCATTTGCTGCTT
TATGGGGAGCTTCCATCACCTGAGGCCTTATTGGAGTTCTCACGTAGTATAGGCTCAGAG
TATGCTTTGCCGAAAAACGTTTTGGACGTCATCACATCCTTTGGTCCAGAGACGCATCCC
ATGGCGATATTGATCGCATGCTTTGCAGTGCTGGCTGCAAACTATCACGCACAGCCT---
------------AATAGCCCAGAAGCCCTTGCTGTGCTTGCGATTGCCAAGGTACCGTCG
ATAGTTGCGGCAATATATAGGCATACGACAGGCCTGAGCTTTGTGCCTCCAGATTCGGAC
CTGAGTTACACTAAGAACTTTGTCAATATGATGTTCGGTCCAATGGAAGAGACT------
CGTGTCGCCACAATGGTGAAGGCACTGGATGCTATTTTTATCATGCACGCGGACCACGAA
CAAAATGCATCAACTGCTACTGTACGAATGACGGGTTCAGCGGGAGCAGATTTATTCGCA
TGTCTGGCTGCAGGAACGGCTACGCTATGGGGCCCGGCGCACGGGGGCGCCAATGAGGCA
GTCATTAGGATGCTAGAG---GAGATAGGAAGCCCAGACAAGGTTGGAGCATTCATTGAA
CGAGTCAAGGATCACAACAGCAAGGTTCGTCTCATGGGCTTTGGGCACCGCGTTTACAAG
AGCTATGACCCCAGAGCTAAGATCTTAGCGG--CAATTAGTCGCTCTGTACCTGGGC---
---GATCTAGGCTGTAATGATAAACTATTATGTGTGGCTGAGGAGTTGGAACGGTGCGCG
TTGCATGACGAATACT--------------------------------------------
------------------------------------------------------------
------------------------------------------------------------
------------------------------------------------------------
------
>Anaplasma platys isolate Okinawa (AY077620)
---------------------ATGAAAGAAAATGCTGTTTTGATGTGCGGGGATAAGAAA
GTAAGCTTGCCTATGCTGTCCGGGACTGATGGGATACAATTGATAGACATCACTACGTTG
TACAGAGACCATAAGGTCTTGACCTACGATCCGGGATTCATGTCTACCGCG---GCATGC
AGCTCTGAGATAACCTTTATCGACGGAGAAAAGGGTATACTGCGCCACCGCGGGCTT---
GACATTGCAGACCTAATAGGAATTAAAGGTGGCTTTTGTAGTGTGGCCCATTTACTGCTC
TATGGGGTTTTGCCATCAGACACAGTGTTCGAGCAATTTTTGGCAGCTATAGGGGCGCAG
CATGCTCTGTCATCCGACGTTTTAGGCGTGATTTCATCCTTCAGGAGAGATGCTCATCCC
ATGGCAATATTGATGGCATGCTTTTCAACTTTGGCTGCGAAGTATCATGGGGATAAT---
------------AGGGGAAATGAAGAGCTTGCTGTGCTGGCGATAGCGCAAGTTCCGTCG
TTGGTGGCTGCGATCTATCTGCACAGAATGGGCTTGGAACTGGTCAGTCCTGATCCAAGT
CTGAGCTATACAGGAAATTTTGTTAAAATGATGTTTGGGGCCCTCGAAAAGACG------
CGTGCTGACGCCATTGAAGAAGCGTTGGATGCTATTTTCATCATGCATGCAGATCATGAA
CAAAACGCTTCAACAGCGACCGTGCGGATGGCAGGTTCTGCCGGAACAGAGCTATTCGCG
TGTTTAGCCGCGGGGACTGCGACCCTATGGGGGCCAGCACATGGAGGTGCCAACGAAGCT
GTGATTCGCATGCTAGAA---AGCATAGGTAGTCCTGACAAAGTTGAGGAGTTCATTGGG
TTTGTTAAAGATAATAATAGTAAAGTTCGGCTCATGGGTTTCGGGCATCGTGTCTACAAA
AGCTATGACCCCAGGGCAAAGATCTTGGGA---CAGATCAGCCGCTCAGTCCTTGAT---
---AATTTAGGTTGCAGCGATGAGTTATTGGGTGTGGCAGAAGAATTAGAGCGCTGTGCG
CTGCAAGATGAATATTTTGTTGAGCGCAAGCTATATCCCAATGTTGATTTTTACTCAGGG
ATAGTTTTAAGAGCTATGGGAGTGCCTGTTGAGATGTATACCACATTCTTTGCCCTTGCC
AGAACGGCGGGATGGGTGTCACAATGGTGTGAGCTTTTGCGGGGCAGTGAAAGCCTGAAG
ATATGTAGGCCGCGGCAGTTATATGCTGGTAAATAG------------------------
------
>Anaplasma phagocytophilum str. HZ (NC_007797)
---------------------ATGGTAGAAAAAGCTGTTTTGGAGTGTGGAGACCGTAGG
ATTAGTTTGCCGGTTTTACGCGGCACGGACGGGACCCCAGTGGTTGATATCACAACCCTA
TATAGGGAGAACAATGTGCTCACATATGACCCGGGTTTTATGTCCACTGCT---GCTTGC
AGATCAGAGATAACTTTCATTGATGGAAACAAGGGAACTCTACGCTACAGGGGTATT---
GATATAGAAAATCTGATCGGTACACCCAATAGCTTCAGTAGTATAGTGTATTTGTTATTG
AAGGGTACTCTGCCTTCTGAAACTGAGCATGAAGAGTTTGTGCGGATTTTGGGCGCTGAA
TACGATGTGCCTGAACAAGTTATGAACGTTATTAGATCATTCCCTCGAGATTCGCATCCT
ATGGCTATTCTCATAGCTAGCTTTTCTGCTTTAGCTGCTAATTACCACGCAAGTCGC---
------------ATTGATCCGCTTACAGGTGCTATCATCGCAATTGCGAAAGTACCCGGC
ATTGTTGCAAGTATTTATAGGCACACTGCAAATCTAGATTTTATACAAGCTGACGCAAAC
TTAGAGTACACGCATCACTTTATCAGGATGATGTTTGGCGACATGGATGATGCA------
CATCGTGATATTATGCACAAAGCTCTAGATGCAATTTTTATAATGCACGCAGATCATGAG
CAGAATGCCTCTACTTCCACTGTGCGTATGACAGGATCTTCTGGAGCAGGTTTATTTGCA
TGTTTGTGCGCAGGAGTGGCCACTCTGTGGGGGCCAGCGCATGGGGGCGCAAATGAGGCT
GTTATAAAGATGCTTGCT---GAGATTGGTTCACCAGAAAATGTTTCGTCATTTATCGAC
AAGGTAAAAAACAACAAGGGCAAAAGTCGTCTTATGGGGTTTGGGCACCGTGTTTATAAA
AGCTATGACCCTAGAGCGCGTGTTTTGCGT---ACAATCTGTAAAGATGTATTAGAT---
---TCTCTAGGTAGAGATGAGAATTTGCTAGCTGTTGCAGAAGAGTTAGAAAGTCAGGCT
TTGCAGGATGAGTATTTTATTGAGCGCAAGTTGTACCCAAATGTCGACTTTTACTCAGGT
ATAGTGCTAAGAGCTATGGGGGTTCCGGTAGATATGTATACTGCATTCTTTGCCTTGGCA
CGGACGTCTGGATGGGCATCTCAATGGTATGAGATGATTCAAAGTGATGAAGGGAAACGG
ATCAGCCGCCCACGCCAGTTATACACAGGAAAATAA------------------------
------
>Anaplasma phagocytophilum isolate MR-23 (KP276595)
------------------------------------------------------------
------------------------------------------------------------
--------------------------------------------------T---GCTTGC
AGATCAGAGATAACTTTCATTGATGGAAACAAGGGAACTCTACGCTACAGGGGTATT---
GATATAGAAAATCTGATCGGTACACCCAATAGCTTCAGTAGTATAGTGTATTTGTTATTG
AATGGTACTCTGCCTTCTGAAACTGAGCATGAAGAGTTTGCGCGGATTTTGGGCGCTGAA
TACGATGTGCCTGAACAAGTTATGAACGTTATTAGATCATTCCCTCGAGATTCGCATCCT
ATGGCTATTCTCATAGCTAGCTTTTCTGCTTTAGCTGCTAATTACCACGCAAGTCGC---
------------ATTGATCCGCTTACAGGTGCTATCATCGCAATTGCGAAAGTACCCGGC
ATTGTTGCAAGTATTTATAGGCACACTGCAAATCTAGATTTTATACAAGCTGACGCAAAC
TTAGAGTACACGCATCACTTTATCAGGATGATGTTTGGCGACATGGATGATGCA------
CATCGTGATATTATGCACAAAGCTCTAGATGCAATTTTTATAATGCACGCAGATCATGAG
CAGAATGCCTCTACTTCCACTGTGCGTATGACAGGATCTTCTGGAGCAGGTTTATTTGCA
TGTTTGTGCGCAGGAGTGGCCACTCTGTGGGGGCCAGCGCATGGGGGCGCAAATGAGGCT
GTTATAAAGATGCTTGCT---GAGATTGGTTCACCAGAAAATGTTTCGTCATTTATCGAC
AAGGTAAAAAACAACAAGGGCAAAAGTCGTCTT---------------------------
------------------------------------------------------------
------------------------------------------------------------
------------------------------------------------------------
------------------------------------------------------------
------------------------------------------------------------
------------------------------------------------------------
------
