# Supplementary material for: Survey of Ixodes pacificus Ticks in California Reveals a Diversity of Microorganisms and a Novel and Widespread Anaplasmataceae Species
Source: PLoS One. 2015 Sep 16;10(9):e0135828. doi: 10.1371/journal.pone.0135828 (PMC4574436; doi:10.1371/journal.pone.0135828)
Supplement: S4 Alignment — Sequences of the PCR/ESI-MS primers and sequencing primers are reported in the top rows. The analysis mask indicates with ‘N’ the 555 nucleotide positions included in the analysis. Positions were aligned with respect of the encoded protein sequence. (FSA) [file pone.0135828.s004.fsa]

>BCT3575
------------------------------------------------------------
------------------------------------------------------------
------------------------------------------------------------
------------------------------------------------------------
------------------------------------------------------------
------------------------------------------------------------
------------------------------------------------------------
------------------------------------------------------------
------------------------------------------------------------
------------------------------------------------------------
------------------------------------------------------------
------------------------------------------------------------
------------------------------------------------------------
------------------------------------------------------------
------------------------------------------------------------
------------------------------------------------------------
------------------------------------------------------------
------------------------------------------------------------
------------------------------------------------------------
------------------------------------------------------------
------------------------------------------------------------
------------------------------------------------------------
------------------------------------------------------------
------------------------------------------------------------
------------------------------------------------------------
------------------------------------------------------------
------------------------------------------------------------
------------------------------------------------------------
------------------------------------------------------------
------------------------------------------------------------
------------------------------------------------------------
------------------------------------------------------------
------------------------------------------------------------
------------------------------------------------------------
------------------------------------------------------------
------------------------------------------------------------
------------------------------------------------------------
------------------------------------------------------------
------------------------------------------------------------
------------------------------------------------------------
------------------------------------------------------------
------------------------------------------------------------
------------------------------------------------------------
------------------------------------------------------------
------------------------------------------------------------
------------------------------------------------------------
------------------------------------------------------------
------------------------------------------------------------
------------------------------------------------------------
------------------------------------------------------------
------------------------------------------------------------
------------------------------------------------------------
------------------------------------------------------------
------------------------------------------------------------
------------------------------------------------------------
------------------------------------------------------------
------------------------------------------------------------
------------------------------------------------------------
------------------------------------------------------------
------------------------------------------------------------
------------------------------------------------------------
------------------------------------------------------------
------------------------------------------------------------
------------------------------------------------------------
------------------------------------------------------------
------------------------------------------------------------
------------------------------------------------------------
-------------------------TGCATCACTTGGTTGATGATAAGATACATGC----
------------------------------------------------------TTTGGT
GGTCAGCGTTTTGGTGA-------------------------------------------
------------------------------------------------------------
------------------------------------------------------------
------------------------------------------------------------
------------------------------------------
>Sequencing primer Ap3295-3899
------------------------------------------------------------
------------------------------------------------------------
------------------------------------------------------------
------------------------------------------------------------
------------------------------------------------------------
------------------------------------------------------------
------------------------------------------------------------
------------------------------------------------------------
------------------------------------------------------------
------------------------------------------------------------
------------------------------------------------------------
------------------------------------------------------------
------------------------------------------------------------
------------------------------------------------------------
------------------------------------------------------------
------------------------------------------------------------
------------------------------------------------------------
------------------------------------------------------------
------------------------------------------------------------
------------------------------------------------------------
------------------------------------------------------------
------------------------------------------------------------
------------------------------------------------------------
------------------------------------------------------------
------------------------------------------------------------
------------------------------------------------------------
------------------------------------------------------------
------------------------------------------------------------
------------------------------------------------------------
------------------------------------------------------------
------------------------------------------------------------
------------------------------------------------------------
------------------------------------------------------------
------------------------------------------------------------
------------------------------------------------------------
------------------------------------------------------------
------------------------------------------------------------
------------------------------------------------------------
------------------------------------------------------------
------------------------------------------------------------
------------------------------------------------------------
------------------------------------------------------------
------------------------------------------------------------
------------------------------------------------------------
------------------------------------------------------------
------------------------------------------------------------
------------------------------------------------------------
------------------------------------------------------------
------------------------------------------------------------
------------------------------------------------------------
------------------------------------------------------------
------------------------------------------------------------
------------------------------------------------------------
------------------------------------------------------------
------------------------------------------------------------
------------------------------------------------------------
---------ATCGTTCCTGTTGAAGATATGCC----------------------------
------------------------------------------------------------
------------------------------------------------------------
------------------------------------------------------------
------------------------------------------------------------
------------------------------------------------------------
------------------------------------------------------------
------------------------------------------------------------
------------------------------------------------------------
------------------------------------------------------------
------------------------------------------------------------
------------------------------------------------------------
------------------------------------------------------------
------------------ATGGAATGCTGGGCATTGC-----------------------
------------------------------------------------------------
------------------------------------------------------------
------------------------------------------------------------
------------------------------------------
>Analysis mask
------------------------------------------------------------
------------------------------------------------------------
------------------------------------------------------------
------------------------------------------------------------
------------------------------------------------------------
------------------------------------------------------------
------------------------------------------------------------
------------------------------------------------------------
------------------------------------------------------------
------------------------------------------------------------
------------------------------------------------------------
------------------------------------------------------------
------------------------------------------------------------
------------------------------------------------------------
------------------------------------------------------------
------------------------------------------------------------
------------------------------------------------------------
------------------------------------------------------------
------------------------------------------------------------
------------------------------------------------------------
------------------------------------------------------------
------------------------------------------------------------
------------------------------------------------------------
------------------------------------------------------------
------------------------------------------------------------
------------------------------------------------------------
------------------------------------------------------------
------------------------------------------------------------
------------------------------------------------------------
------------------------------------------------------------
------------------------------------------------------------
------------------------------------------------------------
------------------------------------------------------------
------------------------------------------------------------
------------------------------------------------------------
------------------------------------------------------------
------------------------------------------------------------
------------------------------------------------------------
------------------------------------------------------------
------------------------------------------------------------
------------------------------------------------------------
------------------------------------------------------------
------------------------------------------------------------
------------------------------------------------------------
------------------------------------------------------------
------------------------------------------------------------
------------------------------------------------------------
------------------------------------------------------------
------------------------------------------------------------
------------------------------------------------------------
------------------------------------------------------------
------------------------------------------------------------
------------------------------------------------------------
------------------------------------------------------------
------------------------------------------------------------
------------------------------------------------------------
---------------------------------NNNNNNNNNNNNNNNNNNNNNNNNNNN
NNNNNNNNNNNNNNNNNNNNNNNNNNNNNNNNNNNNNNNNNNNNNNNNNNNNNNNNNNNN
NNNNNNNNNNNNNNNNNNNNNNNNNNNNNNNNNNNNNNNNNNNNNNNNNNNNNN------
------------------------------------------------------------
------------------------------------------------------------
------------------------------------------------------------
---------------NNNNNNNNNNNNNNNNNNNNNNNNNNNNNNNNNNNNNNNNNNNNN
NNNNNNNNN---NNNNNNNNNNNNNNNNNNNNN------NNNNNNNNNNNNNNNNNNNNN
NNNNNNNNNNNNNNNNNNNNNNNNNNNNNNNNNNNNNNNNNNNNNNNNNNNNNNNNNNNN
NNNNNNNNNNNNNNNNNNNNNNNNNNNNNNNNNNNNNNNNNNNNNNNNNNNNNNNNNNNN
NNNNNNNNNNNNNNNNNNNNNNNNNNNNNNNNNNNNNNNNNNNNNNNNNNNNNNNNNNNN
NNNNNNNNNNNNNNNNNNNNNNNNNNNNNNNNNNNNNNNNNNNNNNNNNNNNNNNNNNNN
NNNNNNNNNNNNNNNNNNNNNNNNNNNNNNNNNNNNNNNNNNNNNNNNNNNNNNNNNNNN
NNNNNNNNNNNNNNNNNN------------------------------------------
------------------------------------------------------------
------------------------------------------------------------
------------------------------------------------------------
------------------------------------------
>Rickettsia endosymbiont of Ixodes pacificus str. Humboldt (LAOP00000000)
ATGGTTTCATTAAGGGATAATATAGAAGCACAACCCTTGTCACATAATAGAAGAATAAGA
AAAAATTTCGGTCACATAAATTTAGTAGCAGATATACCGAATTTGATTGAAATTCAAAAA
AATTCATATGAAAAAAACTTTCTACAGTTAAATATTAAAGATTCTGAAAGAAAAAACAAA
GGTTTACAATCTATATTAAACTCAATTTTTCCTATTTCAGATTCCTCCAATATTGCTAAT
TTAGAATTTGTAAAATATGAATTCGATACTCCAAAATATGATGTAGAAGAGTGTAGTCAA
AGAAGTTTAAGTTATGCTGCTCCTCTTAAAGTTACTTTAAGATTAAGTATTTGGGATATA
GATGAGGATACCGGTGCTAGA---------------------------------------
---GAAATTAAAGGGATTAAAGAGCAAGAAGTATATATGGGTGATATCCCATTAATGACT
AAAAACGGTACTTTTATTATCAACGGTACGGAAAGAGTAGTTGTATCACAAATGCATCGC
TCACCTGGCGTGTTCTTTTATCATGATGAAGGAAAAGTTCACTCTTCCGGCAAGCTTTTA
TATTCTGCTCGTGTTATTCCATATAGAGGGTCTTGGCTTGATTTAGAATTTGACGCTAAG
GATGTTATTTATTTCAGGATTGATAGAAAAAGAAAGCTTTATGCTACTACTTTGCTTAGA
GCTATAGGTATGAGTACTGAAGAAATTATAAAATTTTATTATAATTCAGTAACTTATAAG
CTTGTTAAAAATAAAGGTTGGGCGGTTAAATTTATACCTCAGCATATTACTGCTCATCGT
TTAACAAGTGATTTAGTAGATGCAGATACCGGAAATGTTCTACTGAAAGCAGGACAAAAA
ATTACCCCACGTTTGGCTAAAAAATATTTTGGGGAAGGGCTTAATAATATTTTAGTAGCT
CATGAAACTTTAATCGGCAAATATCTATCCGAAGATTTAAGAGATCCTGCAAGCGATGAA
GTATTAGCAAAAATCGGTGAAATGATTACTGCTGATATGTTAAATGTTATTAATGATCTT
AAAATTAAAAATGTTAACGTATTAGTAATCAATCCTCAATCC---GGTCCATATATAAGG
AACACCTTATTTGCTGATAAAAATCAGGATCGCGAGGCAGCATTATGTGACATTTTCAGA
GTTTTAAGACCGGGCGAACCTGCTAATATCGAAGCGGCTGAAAGCCTGTTTTATAATTTA
TTCTTTGATGCGGAAAGATATGATCTTTCAGAAGTCGGGCGAATAAAAATGAATTCTAGG
TTAGAGCTGAATATTTCTGAAGAAGTTACGGTTTTAACAATTGATGATATTAAAAATATC
GTAAGAGTTTTAGTAGAGCTTAAAGACGGTAAAGGTATCATAGACGATATTGATCATTTA
GGTAATAGAAGGGTTAGATCGGTAGGTGAATTGATAGAAAATCAATTTAGAATAGGTTTA
GTCCGAATGGAAAAATCTGTAATTGAAAGGATGTCGGCAGGTGATGTTGATACCGTAATG
CCTCATGATTTAGTAAATTCTAAAATTTTAGTTTCAGTAGTAAAAGAATTTTTTAGTACC
TCCCAATTATCCCAATTTATGGATCAAACAAATCCATTATCGGAAATAACTCATAAAAGA
AGGCTGTCGGCACTCGGACCTGGAGGTCTTAGTCGAGATCGAGCAGGTTTTGAGGTGCGT
GACGTACATCCGACTCATTACGGTCGTATTTGTCCTATTGAAACACCTGAAGGTCAGAAT
ATCGGGTTAATTAACTCTATGGCTACTTATGCTAGAATAAATAAACACGGTTTTATAGAG
AGTCCGTATAGAAGAGTTAAAAATGGGCATGTAACCGATGAAGTGGTATATCTTTCTGCT
ATTGAAGAAGGTAAATACAAAATCGGACAAGCAAATTCTAAAGTTGATAAAGACGGAAAG
CTGCAAGGAGAGTTTATTAATTGCCGAGTTGAAGGCGGTAATTTTGTAATGGTAGAACCG
CATGAGGTAGATTTCATTGATGTGACTCCTATGCAGGTAGTATCGGTTGCGGCTTCTCTT
ATACCTTTCTTAGAAAACGACGATGCTAACCGTGCTTTGATGGGTTCAAACATGCAAAGA
CAAGCCGTTCCTTTAATTAAAACGGATGCACCTTTTGTAGGTACCGGAGTTGAAGGGGTA
GTAGCTAAAGATTCCGGAGCGGCAGTGCTTGCATTACATGACGGTATTGTTGAGCAGGTA
GATTCAAATAGAATCGTGATTAGAACTCTAGAACAAAAAGTTGACGGTTCTCCTTCGGTT
GATATTTATAATTTATTAAAATTCCAAAAATCCAATCATAATACTTGTATAAATCAAAAG
CCTTTAGTTAAGGTCGGTCATTACGTTAAGAAAAACGATATTATAGCTGACGGTCCTAGT
ACGGATAACGGTGAAATTGCTTTAGGTAGAAACGTGCTTGTGGCTTTCTTACCTTGGAAC
GGTTATAATTTTGAAGATTCAATTTTAATATCCGAACGTATAGTAAAAGAGGATGTATTT
ACATCTATTCATATTGAAGAGTTTGAAGTAATAGCTAGAGATACACGCCTTGGTCCTGAA
GAAATTACCCGTGATATACCGAATGTAAGTGAAGAAGCATTACGTCATCTTGATGAGGTC
GGAATAATTTATGTAGGTGCAGAAGTAAAAGCCGGTGATATTTTAGTCGGAAAAGTAACA
CCGAAAAGTGAATCGCCTATTACTCCTGAAGAGAAGCTACTACGTGCTATTTTCGGGGAA
AAAGCTTTTGACGTAAAAGATTCATCGCTGTATGTACCTTCCGGAGTTAGCGGAACTGTA
GTAGAAGTAAGGGTATTTTCTCGTAGAGGTGTAGAAAAAGACCAGCGAGCTATTGCTATT
GAAAAACAACAAATTGAAAAATTAGCAAAAGACAGAGACGACGAATTAGAAATTATTGAG
CATTTTGTGTTTAGTTGGCTTGAAAAGCTTTTAGTAGGGCAGGTGATTATTAACGGTCCT
AAGCAAGTAAAAGCAGGACAAACAATTACTAGTGAAATGCTAAAAGGTTTATCTAAAGGG
CAATTTTGGCAGCTTACCGTGGAAGATGCAAATGTAATGAATGAAATAGAGCAGATAAAG
ACTCATTATGATGAGAAAAAAGATGCCCTCGATAAAAGACTCGCTACTAAAGTAGAGAAA
TTGCAAAGCGGTGATGATTTACCTCAGGGAGCTTTAAAAGTAGTAAAAGTATTTATTGCA
ACTAAGCATAAATTACAGCCCGGGGATAAGATGGCAGGAAGACACGGAAATAAAGGTGTT
ATTTCACGTATCGTACCTGAAGAAGATATGCCATTTTTAGAAAATGGAACTGTAATAGAT
ATCGTTCTTAACCCTCTAGGTCTTCCGTCACGTATGAATATAGGACAGATTTTAGAAACG
CATCTTGGGTGGGCATCAATAAATTTAGCAAAAAAAATATCCGAATTAGTCAAG------
------------------------------------------------------------
------------------------------------------------------------
------------------------------------------------------------
---------GAATATAAAAATAAGCATATAGGTATTGAGCAGATTAAGAAATTCTTACTT
GAGCTATAC---------GGAGAGAATATTAAT------TATATACTTGAAAGATCGGAA
AAAGAGATTATCTCTTTCTGTAATAAAGTAAGTAAAGGCGTACATTTTGCAACTCCTGTA
TTTGACGGAGCAAAAGTTCAGGACGTTAAAGATATGCTAAAACTTGCCGGTCAAGATCCT
TCAGGACAAGTAAAATTAATTGACGGTAGAACCGGTGAATATTTTGACCGTCTAGTAACC
GTCGGACAGAAATATTTGCTGAAATTGCATCATTTAGTCGATAATAAAATTCACTCCCGT
TCTATAGGACCTTATAGCTTAGTAACGCAGCAACCGCTTGGAGGTAAGTCTCATTTCGGC
GGACAGCGTTTCGGGGAAATGGAATGTTGGGCATTACAAGCTTACGGTGCAGCTTATACG
TTACAGGAAATGTTAACGGTTAAGTCGGATGACGTAAACGGTAGGATCAAAACTTATGAT
TCTATAGTACGCGGTGAAAATAATTTTGAATCAGGCATTCCTGAATCATTTAATGTTATG
ATAAAAGAATTTAGATCTTTATGTCTTAACATAAAGCTTGAAGTAACTTAG---------
------------------------------------------
>Rickettsia endosymbiont of Ixodes pacificus isolate CC-14 (KP276609)
------------------------------------------------------------
------------------------------------------------------------
------------------------------------------------------------
------------------------------------------------------------
------------------------------------------------------------
------------------------------------------------------------
------------------------------------------------------------
------------------------------------------------------------
------------------------------------------------------------
------------------------------------------------------------
------------------------------------------------------------
------------------------------------------------------------
------------------------------------------------------------
------------------------------------------------------------
------------------------------------------------------------
------------------------------------------------------------
------------------------------------------------------------
------------------------------------------------------------
------------------------------------------------------------
------------------------------------------------------------
------------------------------------------------------------
------------------------------------------------------------
------------------------------------------------------------
------------------------------------------------------------
------------------------------------------------------------
------------------------------------------------------------
------------------------------------------------------------
------------------------------------------------------------
------------------------------------------------------------
------------------------------------------------------------
------------------------------------------------------------
------------------------------------------------------------
------------------------------------------------------------
------------------------------------------------------------
------------------------------------------------------------
------------------------------------------------------------
------------------------------------------------------------
------------------------------------------------------------
------------------------------------------------------------
------------------------------------------------------------
------------------------------------------------------------
------------------------------------------------------------
------------------------------------------------------------
------------------------------------------------------------
------------------------------------------------------------
------------------------------------------------------------
------------------------------------------------------------
------------------------------------------------------------
------------------------------------------------------------
------------------------------------------------------------
------------------------------------------------------------
------------------------------------------------------------
------------------------------------------------------------
------------------------------------------------------------
------------------------------------------------------------
------------------------------------------------------------
--------------------------------ATTTTTAGAAAATGGAACTGTAATAGAT
ATCGTTCTTAACCCTCTAGGTCTTCCGTCACGTATGAATATAGGACAGATTTTAGAAACG
CATCTTGGGTGGGCATCAATAAATTTAGCAAAAAAAATATCCGAATTAGTCAAG------
------------------------------------------------------------
------------------------------------------------------------
------------------------------------------------------------
---------GAATATAAAAATAAGCATATAGGTATTGAGCAGATTAAGAAATTCTTACTT
GAGCTATAC---------GGAGAGAATATTAAT------TATATACTTGAAAGATCGGAA
AAAGAGATTATCTCTTTCTGTAATAAAGTAAGTAAAGGCGTACATTTTGCAACTCCTGTA
TTTGACGGAGCAAAAGTTCAGGACGTTAAAGATATGCTAAAACTTGCCGGTCAAGATCCT
TCAGGACAAGTAAAATTAATTGACGGTAGAACCGGTGAATATTTTGACCGTCTAGTAACC
GTCGGACAGAAATATTTGCTGAAATTGCATCATTTAGTCGATAATAAAATTCACTCCCGT
TCTATAGGACCTTATAGCTTAGTAACGCAGCAACCGCTTGGAGGTAAGTCTCATTTCGGC
GGACAGCGTTTCGGGGAA------------------------------------------
------------------------------------------------------------
------------------------------------------------------------
------------------------------------------------------------
------------------------------------------
>Neorickettsia sennetsu str. Miyayama (NC_007798)
---------------------------------------------------------ATG
TCTGAATTTCACAGGTTATACTTCGATGAGCTGCTTTTTGACTTTCCTGATCTGGTGAAA
GTCCAAAAGGATTCTTATGCTTCGTTTGTAGGTGGAGGTGATACTGTATTT---------
TCAATCAGCGATATTTTTGCATCCGTTTTTCCGGTGAATGATGGATATGGTAGGGCTTCC
CTTGAGTTTGTGAGCTGCAGGATGGGTGAGCCTAAGCATGACGAATATGGCTGTGTTGAA
AGAGGTATTACGTACTCGGCGCCGCTCAGGGCAATACTTAGGCTAGTTGTTTTTGGTGAT
GAGACATCTGGCGAAGGTAGTGAGGGGGTGTCAACTGAACCA------------------
---GCGGTAAAGGATGTACGAGAACAGGAGATATACATGGGTGACATACCCATTATGTCT
AAGAACGGGACGTTCATAATAAATGGTGTGGAAAGGGTTGTCGTATCTCAGATGCATCGT
GCACCTGGGGTGTTTTTCGATAATGACAAA---GCTAGGTCAATCTCCGGCAAGCTCAAT
TATATTGCGCGTATCATACCTTATAGGGGTTCTTGGTTGGACTTTGAGTTTGATGCTAAG
GACGTATTGTATTTTCGAATAGATAAAAAGAGAAAACTTCCAGTCACTTTTTTGCTTAGG
GCTCTGGGGTTGTCGAATAAGGATATTTTTGCTCAGTTTTGTGAGGTCTCGGAGTGTCGC
TTAACGAAAGATGGTAAGTGGACTGTTTGCTTTGTTCCGGAAAAGTTTAAGGGGGTTCGT
CTTCAGTATGATCTTATCAATGCGGAGACAGGTGAGTTAGTTTTGGCAAAGGGCAACAGG
ATTTCCATAGTATTGGCGCGAAATCTATATGCGAAAGGGTTACGTTATTGCTACATGGAC
TTAGAAGTCATGAAGGACATGTACCTTGCTGATGATCTTGTCTCGACTAAA---GGAGAA
GTTCTTCTTCCACATGGTACGAAGTTGACCAAGGAGCATGTTGCAAAGTTGGAA------
TTTCTTGATGTGGATTCTATTAAGTTGGTTGAACTGAAG------GGTAATTATGTATTC
AGTACTGTTTTGCAGTACGATTGCTCTTAT---GAAGAAGCAATGCTCTCGATATATAGA
GTTGTTCGGCCAGGTGAGATTCCTTCTGTTGAGTCTGCAGAGAAGCTGTTTGAGTCGCTC
TTTTTTTCTCCTGAGAGGTACGATCTCCTGAACGTCGGTAGGATCAGGCTAAATGCCAAG
TTTAATCTAAGTCATGATGAGAGTCTGACTGTTTTGACTAAGGAGGACATTTTTTGCACG
GTAAAGGAGTTGGCCCTTTTACAAAGAGAAGTTGGGGACGTCGATGACATAGATCATCTT
GGCAATAGGCGGGTTAGGTCTGTTGGGGAGTTTATGGATAATCAGTTCCGCATCGGGCTT
GTGAGGATGGCCAAGGTTATTGTCGAAAATATGGCGACTGCCGACTTTGATACGGTGATG
CCGTGTGAAATGATAAATTCTAAGATTCTTGGGGCTGTCATTCGTGAATTTTTCATGTCT
TCGGCACTTTCGCAGTTTATGGATCAGACTAACCCACTCTCGGAAATTACGCATAAACGC
CGTATATCAGCTTTAGGTCCTGGGGGATTGAATAGAGGTAGGGCGGGATTCGAGGTGCGA
GATGTGCATACCACGCATTACGGTAGGATCTGTGCAACGGAGACCCCGGAAGGTGCGACT
ATTGGGCTGATAAATAGTCTTGCTATATATGCAAAGATTAATAAGTATGGCTTTATAGAG
ACCCCCTACCGCTATGTGCGTGATGGCCGTGTTACCGACGAAGTCACATATCTTTCTGCG
ATCGATGAAATAAAGGCAAATATTTGTCAAGCTAGTGTTCGTGTCGATGAAGAAGGCTAT
ATAGTCGACGATTTGGTGTACTGTCGTAGGAAT---TATGAGAATGTTTTTATTCCGCGT
AGTGAGGTTCAGTTTGCGGATGTATCGGCTAAGCAAATAGTCTCGGTTGCTGCCTCTTTA
ATTCCTTTTCTGGAAAATGATGATGCAAATAGAGCTCTCATGGGTTCCAACATGCAAAGA
CAAGCTGTACCACTTATCATGCCTGAGGCACCATTGGTTGGGACTGGGATGGAAGGCTAT
GTAGCGCGTGGTTCTGGTGCCGTAATAGTTGCCAAACGTGCAGGTGTTGTGCAGTATATA
GATGCCAGGAATATCGTT---------GTTGCGTCGGAGTCGAAGGACGATTTCTGGATT
GATTCTTATACGTTGTGTAAATTCAGAAAGTCGAATCACAATACATGTATACATCAGCGT
TGTGTTGTCCATCAGGGACAGCGTGTTAAAAAAGGTGATATTCTTGCTGATGGACCAGCG
ATTCAAAAGGGTGAACTAGCTCTTGGAAGGAATTTGGTGGTGGCTTTTCTCTCGTGGCGT
GGCTACAACTTTGAGGATTCCGTTGTCATTTCAAGTAATGTTGTCCGTGATGATCTTTTC
ACTTCAGTGCATTTAGAAGGTTTTGAATGTGTTGTTCGCGATACAAGGTTAGGTCCTGAG
GAAATAACAAGGGATGTTTCTGGTGTGGCAGAAGAGTTTTTACACTGTCTTGATGAGTTT
GGCATAGCATGTGTTGGGGCAAACGTCGAGGCTGGAGATGTTCTGGTAGGAAAGGTGACG
CCTAAAAGTAGTTCACCTGTGACACCCGAAGAAAAGTTGCTTCGTGCTATATTTGGAGAG
AAAGCGATTGATGTGAAAGATTCGTCTCTGTACTTACCACCTGGTGTATCTGGTTGTGTA
GTGGATGTAAAAGTACTGCAGCGTCGGGGTATAGAAAAGGTTGGTAGGGCATTGTTAATA
GAGAAACAGGCGATCGATGCCGAAAAAACGAGGCGTGACCATGAGCTTGCGGTGTTGACG
AACTATATTTACTCGCTCCTGAAGGAGATGCTGGTTGGTAAGGTTGCTCTTAGTACTTTA
GCACCAATCTCAAAGGGTGATTTGATTACAGAAGAGGCTCTTGAAAAGATAGATAGGGAG
AATTGGTGGAAGATTAGTGTTGATGGAATCTCTTCGATA---------AAGCTTTTGAGG
CAAAGGTTTGTTGATCGCTTTGACGAAATTAACAAGACCTATGAGGAGAATTTCGAAAAA
ATTCGAGGTGATGATGATTTGGCGCAGGGTGTCCTGATGGTGGTAAAGGTTTTTGTCGCT
GTGAAGCATACCCTTCAACCAGGTGATAAGATGTCTGGTAGGCATGGAAATAAGGGTGTT
ATTTCCAGGATAGTCCCAGCTGAGGATATGCCTTACTTAGCTGATGGTACGCCTGTGGAT
ATCATACTTAACCCTTTGGGTGTGCCTTCAAGAATGAATGTGGGTCAAATTCTCGAGACA
CATCTTGGTTGGGCTGCATACAATTTGGGTAAGAAAATCTCGAAATTGCTTGAT------
------------------------------------------------------------
------------------------------------------------------------
------------------------------------------------------------
------------------------GAAGGTAACTACTCTGAGGTGAAGTCATTGGTTCTT
GAGATTTACAAGAACGATAGGAAAATGATGGCA------AGACTTAATGAGATGACGGAT
GCTGAAATAGTCGAGTATTCGCGTTCTTTGAGAGGCGGAGTTCCTGTTGCGGCTTCGGTT
TTTGAAGGTCCTAAAACAGACGAGATAGAAAGGCTGTTAGTTCTCGCAGGAAAAGATCCT
TCGGGTCAGGAAGTCTTGTATGATGGTGTAACTGGAGAGAAGTTTGATAGGAAGGTCACT
GTTGGGTGTAAGTATATGCTGAAGTTACATCACTTAGTGAATGATAAGATTCATGCGCGT
TCTATCGGTTCCTACAGTTTGATAACGCAGCAACCACTCGGAGGAAAATCACATTTTGGT
GGACAGCGTTTTGGTGAGATGGAATGCTGGGCGTTGCAAGCTTATGGTGCAACATTTGCA
TTACAGGAGATGCTTACTATCAAATCTGACGATGTGGTAGGTCGCGTCAATGTATATGAT
TCGATAGTGCGTGGTGATAATGATTTTTATTATGGTGTTCCCGAGTCCTTTAATGTAATG
ATGAATGAGTTAAGGGCCTTATGTTTGAACGTGGAGTTTTGTTCCGATTTGGAAAAAAAG
AAAGATTTTGGTGATCTTGCATTAGCAGCATCGGGACAATAG
>Neorickettsia risticii str. Illinois (NC_013009)
---------------------------------------------------------ATG
TCTGGATTTCACAGGTTATACTTCGATGAGCTGCTTTTTGACTTCCCTGATCTGGTGAAA
GTCCAAAAGGATTCTTACGCTTCGTTTGTAGGTGGAGGTGATGCTGTCTCT---------
TCAATCAACGATATTTTTGCATCCGTTTTTCCAGTGAATGATGGATATGGTAGGGCTTCC
CTTGAGTTTGTGAGCTGCAGAATGGGTGAGCCCAAGCATGACGAATATGGATGTGTTGAA
AGAGGTATTACATACTCGGCGCCGCTCAGGGCGATACTTAGGCTAGTTGTTTTTGGTGAT
GAGACATCTGGTGAAGGTGGTGAGGGGGTGTCGACTGAACCA------------------
---GCGGTAAAGGATGTACGAGAACAAGAGATATACATGGGTGACATACCCATTATGTCT
AAGAACGGGACGTTCATAATAAATGGTGTGGAGAGGGTTGTCGTATCTCAGATGCACCGT
GCACCTGGAGTGTTTTTCGATAATGACAAG---GCTAGGTCGATCTCCGGTAAGCTCAAT
TATATTGCGCGTATCATACCTTATAGGGGTTCTTGGTTGGACTTTGAGTTTGATGCTAAG
GACGTATTGTATTTTCGAATAGATAAAAAGAGAAAACTTCCGGTCACTCTTTTGCTTAGA
GCTCTGGGGTTGTCGAATAAGGATATTTTTGCTCAGTTTTGTGAGGTCTCGGAGTGTCGC
TTAACGAAGGATGGTAAGTGGACTGTTTGCTTTGTTCCGGAAAGGTTCAAGGGGGTTCGT
CTTCAGTACGATCTTATCAATGCGGAGACAGGTGAGTTAGTTTTAGCGAAGGGTAACAGG
ATTTCCATAGTATTGGCGCGAAATCTATATGCAAAAGGGTTGCGTTATTGCTATATGGAT
TTGGAAGTCATGAAGGACATGTACCTTGCTGATGATCTTGTTTCGGCTAAA---GGAGAA
GTTCTTCTTCCACATGGTACAAGGTTGACCAAGGAGCATGTTGCAAAATTGGAA------
TTTCTTGATGTGGATTCTATTAAGTTGGTCGAGCTGAAG------GGTAATTACATATTC
AGTACCGTTTTGCAGTACGATTGCTCTTAT---GAAGAGGCAATGCTCTCAATATACAGA
GTTATTCGACCAGGTGAGATCCCTTCTATTGAATCTGCAGAGAAGCTGTTTGAGTCGCTC
TTTTTTTCTCCTGAGAGATACGATCTCCTGAACGTGGGTAGAATCAGGTTAAATGCTAAG
TTTAATCTGAGTCATGACGAGAGTCTGACTGTTTTGACGAAGGAGGACATTTTTTGTACG
GTAAGAGAGTTGGCCCTTTTACAAAGGGAGGTCGGGGACGTTGATGACATAGATCATCTT
GGCAATAGGCGCGTTAGGTCTGTTGGAGAGTTTATGGATAATCAGTTTCGCATCGGACTT
GTGAGAATGGCCAAGGTCATTGTCGAAAATATGGCAACCGCCGATTTTGATACGGTGATG
CCGTGTGAAATGATAAATTCTAAAATTCTTGGAGCTGTCATTCGTGAATTTTTCATGTCT
TCGGCACTGTCGCAGTTCATGGATCAGACTAATCCGCTTTCAGAAATTACACATAAACGT
CGTATATCAGCTTTGGGCCCGGGTGGATTGAATAGAGGCAGGGCAGGATTCGAGGTACGA
GATGTGCATACCACGCATTACGGTAGAATCTGTGCAACGGAGACACCAGAAGGTGCGACT
ATTGGACTGATAAATAGTCTTGCTATATATGCAAAGATTAACAAGTATGGTTTTATAGAG
ACACCCTACCGCTATGTACGTGACGGCCGTGTTACCGACGAGGTTACATATCTTTCTGCG
ATTGATGAAATAAAGGCAAATATTTGTCAAGCTAGCGTTCGTGTTGATGAAGAAGGCTAT
ATACTCGACGATCTGGTGTACTGTCGTAGGAAT---TATGAAAATGTTTTTATTCCACGT
AGTGAAGTTCAGTTTGCAGATGTATCCGCTAAGCAGATAGTCTCGGTCGCTGCCTCTTTA
ATTCCTTTTCTGGAAAATGACGATGCAAATAGAGCTCTCATGGGTTCCAACATGCAAAGA
CAAGCTGTACCACTTATCGTGCCTGAAGCACCATTGGTCGGGACCGGGATGGAAGGCTAT
GTGGCGCGTGGTTCTGGTGCCGTAATAGTTGCCAAACGTGCGGGTATTGTACAGTATATA
GATGCCAGGAATATCGTT---------GTTGCGTCGGAGTCAAAGGACGATTTCTGGATT
GATTCTTATACGTTGTGTAAGTTTAGAAAGTCAAATCACAATACGTGCATACACCAGCGT
TGTGTTGTCTATCAGGGGCAGCGTGTTAAAAAAGGTGATATTCTTGCTGATGGACCAGCG
ATTCAACAGGGTGAACTAGCTCTGGGAAGGAATTTGGTGGTGGCTTTTCTTTCGTGGCGT
GGTTACAACTTTGAGGACTCCGTTGTCATTTCGAGTAATGTTGTCCGTGATGATCTTTTC
ACTTCAGTGCACTTAGAAGGTTTTGAATGCGTTGTTCGCGATACAAGGCTGGGTCCTGAG
GAAATAACAAGGGATGTTTCTGGTGTGGCAGAAGAGTTTTTACACTGTCTTGATGAGTTT
GGCATAGCGTGTGTTGGGGCAAACGTCGAGGCTGGAGATGTTCTGGTAGGAAAGGTGACG
CCTAAAAGTAGTTCGCCTGTGACACCTGAAGAAAAGTTGCTTCGTGCCATATTTGGAGAG
AAGGCGATTGATGTGAAAGATTCGTCTCTGTACTTACCGCCTGGTGTATCTGGTTGTGTA
GTGGATGTAAAGGTACTACAGCGCCGAGGTATAGAAAAGGTTGGTAGGGCATTGTTAATA
GAGAAACAGGCGATTGATGCCGAAAAAGCAAGGCGTGATCATGAGCTTGCGGTGTTGACG
AACTATATCTACTCGCTCCTCAAGGAGATGTTGGTTGGTAAGGTTGCTCTTAATACTTTA
GCACCAATCTCGAAGGGTGATTTGATTACGGGAGAGGCTCTTGAAAAGATAGATAGGGAG
AGTTGGTGGAAGCTTAGTGTTGATGAAATCTCTTCGATA---------AAGCTTTTGAGG
CAGAGGTTTGTTGATCGCTTTGACGAAATTAACAAGACCTATGAGGAGAATTTCGAAAAA
ATTCGAGGTGATGATGATTTGGCACAGGGTGTCCTGATGGTGGTCAAGGTTTTTGTTGCT
GTGAAACATACCCTTCAGCCAGGTGATAAGATGTCTGGTAGGCATGGAAATAAGGGTGTT
ATTTCCAGGATAGTTCCGGCTGAGGATATGCCTTACTTAGCTGATGGTACACCTGTGGAT
ATCATACTTAATCCTTTAGGTGTACCTTCAAGGATGAATGTGGGTCAAATTCTCGAGACA
CATCTTGGTTGGGCTGCATATAATTTGGGTAAAAAAATCTCGAAATTGCTCGAT------
------------------------------------------------------------
------------------------------------------------------------
------------------------------------------------------------
------------------------GAAGGTAACTACTCTGAGGTGAAGTCGTTGATTCTT
GAGATTTACAAGAACGATAGGAAAATGATGGCG------AGACTTAAGAGGATGACAGAT
ACTGAAATAGTCGAATATTCGCGTTCTTTGAGAAGGGGTGTTCCTGTTGCGGCTTCGGTT
TTTGAAGGGCCTAAAACAGACGAGATAGAAAGGCTTTTGGTTCTCGCAGGTAAAGATCCT
TCGGGTCAGGAAGTCCTGTATGATGGTGTAACTGGTGAGAAGTTTGATAGGAAGGTTACT
GTCGGATGCAAGTATATGCTGAAATTGCATCACTTAGTAAACGATAAGATTCATGCGCGC
TCTATCGGTTCCTACAGTTTGATAACGCAGCAGCCACTCGGAGGGAAATCACATTTTGGT
GGACAGCGTTTTGGTGAAATGGAATGCTGGGCGTTGCAGGCTTATGGTGCAACATTTGCG
TTACAGGAGATGCTTACTATCAAATCTGACGATGTAGTAGGTCGCGTCAATGTATATGAT
TCGATAGTACGTGGTGATAATGATTTTTACTATGGTGTTCCCGAGTCCTTTAATGTGATG
ATGAATGAGCTGAGGGCTTTGTGTTTAAATGTTGAGTTTTGTTCCGATTTGGAAAGAAAG
GAAGATTTTAGTGATCTTCCATTAGCGGTATCGGGACGGTAG
>Wolbachia endosymbiont of Drosophila melanogaster (NC_002978)
------------------ATGGTTGATTCTTCTTATATGTACGCTTCTGGTGCTTTTGTT
CCTAGAGTTTCTTATTCTAGGTCGATTGATTTAAAAGATTCTTTATTGGATTTGGTTAAG
GTTCAAAAAGAATCATATGATTCTTTTACTCCTAAGAATAAGGGTAATGAA---------
AGACTTGAAGTTATCTTTCATACAATCTTTCCAATAAATGATCCTTTGCGTAGGGCTACT
ATTGAGTTTATAAGTTGTAGGGTAGATGATCCTAAGTATGATGAATCTGAGTGTATAAAG
CGTGGTGTAACTTTTTCTGCTCAGGTTATTGCTTCTATACGTCTTGTTGTTATGCAGGAT
GGTATTTCTCTTGATGAATATAAATCGATTAAAGAGAGTGGAGATCATTCTAAACTTGCA
ACCGTTGTAAAATCTATAGAAGAGCAGAAAGTCCACTTTTGTGGGTTGCCTATGATGACT
GATAAGGGCACTTTCATCATTAATGGTGTGGAAAAAGTTATCGTCTCACAAATGCATAGG
TCTCCTGGTGTATTTTTTGATAGCGATAAGGGAAAAACTTACAATTCTGGTAAATTGATC
TATTCTGCTAGAATTATTCCTTATAGGGGTTCTTGGCTTGATATTGAATTTGATGTTAAA
GACCATTTGTATTTTCGTGTTGATAGAAAAAGAAAATTGCCAATTTCAGTTTTATTAAAG
GCGTTGGGTCTATCAAATAATGATATACTCGATAGATTTTATGAGAAAATAAAGTATGTA
AAACATAAAGATGGT---TGGAAAGTGCCTTTTGTTCCTGATAAATTTAAAGGAGTGAGG
CTGCCTTTCGACTTAATGGATATTGAAGGTAATGTGCTGCTTAAAGCTAAC---GTTCGT
ATTACCTCAAGACTAGCTAAAAAGCTATATGATAATGAATTGAAAGAGTATCTGGTTCCG
TTTAATTCTATATGTGGTTTATTCCTCGCAGAAGATTTAATGGATAGTGCTAGCTCTACG
AAAATTTTATCTGCTGGTGAATCTATAAAGCTGGAAGACATAAAGAAGCTTGAGTTATTA
TCTGTAGATGAAATATCAGTGTTGAACATAGATAATTTGTTTGTTGGACCTTATATATTA
AATACGCTTTTCTTAGATGAAAACATGTCTTATCAGGATGCACTATATGAAATATATAGA
GTTTTGCGTCCTGGTGAAGTTCCTGTTTTAGAGATAGTAGAAGAGTTTTTCCGTAATCTT
TTCTTCAGTCCGGAATATTATGATTTGTCTAACATTGGTAGGTTGAAGCTTAACTCTTAC
CTTGGATTAAATTATGATGAGGATTTAACTGTTTTAACGCATGAAGATATTATTGAAATT
GTGAAAAAAATAGTATTGTTACGTGACGGTCAAGGATCTGTAGATGATATTGATCATTTA
GGAAACAGAAGAGTAAGATCAGTTGGAGAGTTTATAGAAAATCAATTTAGAACTGGGTTG
TTGAAATTGGAACGCGCAATAGTTGATTCTATGTCCACTTCTAGTTTAGATAAAGTTTCT
CCATCTGATTTTATTAATCCAAAAGTGTTAACTAATGTCTTAAGAGATTTCTTCAATTCT
TCTCAATTATCTCAATTTATGGATCAGACTAATCCGTTATCTGAAATAACACATAAAAGA
AGGTTATCCGCGTTAGGTCCTGGCGGTTTAACAAGAGAACGGGCAGGATTTGAGGTGCGT
GATGTTCATCCAACTCATTATGGAAGAATTTGCCCTATTGAGACTCCTGAAGGGCAAAAT
ATAGGGTTAATCAACAGCTTAGCTATATACGCGCGTATTAATAAATATGGTTTCATTGAA
AGCCCTTATAGAAAAGTAGTCAATAGGGTTGTTACTGATCAAATTGAGTATCTTTCTGCT
ATAGACGAAGGCTCACATCATATAGCTGACACTAGCGTAAAGCTTGATGAAAATAATTGC
TTTGTTGATGACATGCTATACTGTAGATATGCT---GGTAGCTTCGTCATGGTAAGTAGC
GACCAAGTTAGTTACATTGACGTATCTCCTAAGCAGGTAATATCAGTTGCAGCTTCCTTG
ATTCCATTTTTAGAAAATGATGATGCTAATAGAGCATTAATGGGCTCAAATATGCAACGT
CAGGCCGTACCTTTATTGAAGCCTACCGCTCCTCTGGTTGCTACTGGTATGGAGTCTTTT
GTAGCTTCTGGCTCTGGTGCTGTAGTTTTAGCAAAACGCGATGGCATAGTTGATAGTTCT
GATAGTAACTCTATAGTTATACGTGCTTTTGATAAAGAAAGGGTTAACTACTTGGACGTA
GATATTTATCATCTAAGGAAATTTCAGCGTTCTAACCATAATACTTGTATTAATCAAAGA
CCGCTAGTGTGCGTAGGTGATTATGTTAAAAAGGGTGATGTAATAGCTGATGGTCCTGCA
ATTAACAGTGGTGAGTTGGCGCTTGGTAAAAATTTGCTAGTCGCTTTTATGTCTTGGCAA
GGTTATAATTTTGAAGACTCTATTATTATTTCTAGTGAAGTTGTTAAAAAAGATCTCTTT
ACTTCTATTCATATAGAAGAATTTGACTGTGTTGTACATGATACCCCTTTAGGATCAGAA
AAAATAACTCGTGCTATACCTGGTGTTAATGAAGAAAATCTATATCACTTGGATGATAGT
GGTATAGTGAAAATTGGTACAAGAGTTGGTCCAGGCTATATTCTGGTAGGTAAAGTTACA
CCTAAACCTTCTCTTTCATTGCCTCCTGAAACGAAGTTATTAATGACAATTTTTGGTGAA
AAGTCATTCGATTGTGCGGATTCCTCTTTATATACATCTCCAGATGTTGAAGGGACAGTA
ATTGATGTACAAGTCTTTACACGCAGGGGGGTTGAAGAAAATGAAAGGGCATTACTCATC
AAACAAAAAGAGATAAATGACTTTGAGGAAGAGCGAGATTATATAATCAATGTTACTAGT
GAATATTTCTATGATGAACTGAAGAAACTTCTTATTAATTCTGGTTCTCAAGAT------
------------------------------CGAGAAAAATTTGACTCTATTGAACGTGAG
CAATGGTGGGGTATAGGATTAAAAAACCAATCCATTTCTGAGCAAGTTAAGAGCTTAAAA
AAAGATTTTGATGAAAAAGTATCACATGCAATAGCACAGTTTAAGCGAAAAGTAGAAAAA
TTACATGAAGGTTATGACCTGCCTCAAGGTGTGTCGATGTCAGTAAAAGTTTTCATTGCT
GTGAAACATAGTCTGCAACCAGGGGATAAAATGGCTGGTAGACATGGAAATAAAGGTGTG
ATTTCTCGAGTTGTGCCAGTGGAAGATATGCCTTATTTGGAAGATGGTACTCCTGTTGAT
ATTATTCTTAACCCTCTTGGTGTTCCTTCACGAATGAATGTAGGGCAAATACTGGAAACG
CATGTAGGTTGGGCTTGTAGAAAATTAGGGGAAAAGGTAAGTAATATTCTCGATGAGATC
AATAAGATCAAAAGTGCTTTTTGCAAGGGAATTAGGTCCCTTAACGATGATAATTTTACA
CAATTTGCAGTAGCATACCTTGATAATAAAAAAATTGAAAATATTGATGATGATGAAATA
ACGGCTTCTGTTTTAAATACACCTAATAAGAATGCACTAAATGACGAGTTGAATGAGTTA
GTAGAGAACTATTTGAACTCTTGTAAAAGTTCATACAGCAATTTACGTAACTTCCTGATT
GAGGTTTATAGCTATGGCAGTAACGTATCTATCTGTAATGATATTCGTAATATTAGTGAT
AATAATCTCATTGAATTTGCACGCAAATTACGTGATGGCGTTCCTGTTGCTGCACCTGTA
TTTGAGGGTCCAAAAGATGAACAAATAGCAAAATTATTTGAACTTGCTGGTTTAGATAAC
TCTGGACAAGCTGTATTATATGACGGTTGCAGTGGTGAAAAATTCGACCGCAAGGTTACA
GTTGGTTACATGTACATGCTTAAGTTGCACCACTTGGTTGATGGTAAAATTCATGCGCGT
TCAGTAGGGCCTTATAGTTTGGTTACTCAACAACCTCTTGGAGGAAAATCTCATTTTGGT
GGTCAGCGTTTTGGTGAAATGGAATGTTGGGCATTACAAGCCTATGGTGCTGCTTATACT
TTGCAGGAAATGTTAACTGTGAAGTCTGATGATATTAATGGTAGAGTTAAGATTTATGAA
TCGATAATAAAAGGTGACAGTAATTTTGAATGTGGAATTCCTGAATCCTTTAATGTGATG
ATAAAAGAACTACGTTCTTTATGTTTAAATGTAGATTTAAAGCAAAATGATGTAGTGATT
GAAGATATATCTCACACTAACATTGCACAACCTTTTAATGAG
>Wolbachia endosymbiont str. TRS of Brugia malayi (NC_006833)
------------------ATGGTTGATTCTTCTTATATGTGTGCTTCTAATGCTTTTATT
CCTAGGATTTCTTACTCTAGGTCAATTGATTTAAAAGACTCTTTATTGGATTTAGTTAAA
GTTCAAAAAGAGTCATACAAGTCGTTTACTCCTGGAAATCATGGTAATGAA---------
AGACTTGAGTCTATCTTTCGTTCAGTTTTTCCGATAAACGATCCTTTGCACAGGGCTACT
ATTGAATTTATAAGTTGTAGGATAGATAATCCTAAGTACGATGAGTCTGAGTGTATAAAG
CGTGGTATAACTTTTTCTGCTCGAGTCATTGCTTCTATACGCCTTGTTATTATGCAGGAT
GGTATTTCCCTTGACGAATATAAATCGATTAAAGGGAGTGGAGATCATTCTAAGCTTTCA
ACCATTATAAAGTTTATAGGGGAACAAGAGGTCCATTTCTGTGAGTTGCCAATGATGACC
GATAAAGGTACCTTCATCATTAATGGTGTAGAGAAAGTAATCGTTTCGCAAATGCATAGG
TCTCCTGGTGTATTTTTCGATAGCGATAAGGGAAAAACCTACAACTCTGGTAAATTAATC
TATTCCGCTAGAGTTATTCCTTATAGAGGTTCTTGGCTTGATATTGAATTTGATGTTAAA
GACCTCTTGTATTTTCGTATTGACAGGAAAAGAAAATTACCAATCTCAGTCTTATTAAAA
GCATTGGGCTTATCAAATAGTGATATACTCGATAGATTTTATGAAAAGATAAAATACATA
AAATATAAGAATAGT---TGGAAAGTACCGTTTGTTCCTGACAAATTTAAGGGGGTTAGA
TTACCTTTCGACTTAATGGATGTTGAAGGTAACGTGTTGTTTAAGGCTAAT---GTTCGT
ATTACCTCAAGATTGGCTAAAAAGCTACATGATGACGAATTGAAGGAGTACTTAGTACCT
TTTGATTCTATATGTGGTTTATTCCTTGCAGAAGATTTAATAGATAGTGTTAGCTCTACG
AAAATTTTATCTGCTGGTGAATCTATAAAGATAGAAGATGTAAAAAAGCTTGAGTTGTTG
TCCATAGGTGAAATATCAGTACTAAACATCGATAATTTGTCTGTCGGTCCTTATATATTA
AACACGCTTTTCTTAGACGAAAACATGTCTTATCAGGACGCGCTGTATGAAATATACAAG
GTCTTGCGTCCTGGTGAAGTTCCTGTGTTAGAAATAGTAGAAGAGTTTTTTCATAATCTT
TTCTTTAACCCTGAGTATTACGACCTATCTAACATTGGTAGATTGAAACTTAACTCTTAT
CTTGGGTTAGATTATGATGAGGATTTAACTGTTTTAACACATGAGGATATTATTGAAATT
GTAAGAAAGATAGTATTGCTACGTGACGGCCAAGGATCTGTGGATGACATTGATCACCTG
GGAAATAGAAGAGTAAGGTCAGTTGGAGAATTTATAGAAAATCAGTTTAGAGCTGGGCTA
TTAAAGCTGGAACGTGCAGTAATTGACTCTATGTCTACTTCTAGTTTAGATAAAGTTTCT
TCACCTGACTTCATTAATCCAAAAGTGTTAACTAATGTCTTAAGGGATTTCTTCAACTCT
TCTCAATTATCTCAGTTTATGGATCAGACTAATCCGTTATCTGAAATAACACATAAAAGG
AGGTTGTCAGCATTAGGTCCTGGTGGTTTAACGAGAGATCGTGCAGGATTTGAAGTGCGA
GATGTTCATCCAACTCATTATGGAAGGATTTGTCCTATTGAAACTCCTGAAGGGCAAAAT
ATAGGGTTGATCAATAGTTTAGCTATATATGCACGAGTTAACAAATATGGTTTTATTGAA
AGCCCCTACAGAAAAGTAATTAATAGAGTTGCCACTGATCAAATTGAGTACTTGTCTGCC
ATAGATGAAGGTTTATATTATATAGCTGATGCCAGCGCAAAGCTTGACAATAATAATCGT
TTTATCGACGACATGCTATACTGTAGATATGCT---GGTAATTTTGTCATGGTCAGCAGT
GATCAAGTGAGCTACATTGACGTATCCCCTAAACAGGTAATATCAGTTGCAGCCTCTTTG
ATCCCATTTTTAGAAAATGATGATGCTAATAGGGCATTAATGGGTTCAAATATGCAACGT
CAAGCTGTGCCTTTATTGAAGCCTACTGCTCCTTTGGTGGGTACTGGCATAGAGTCTTTT
GTAGCTTCTGGCTCTGGTGCTGTAGTTTTAGCAAAACGCGACGGTATAGTTGATAGTTCT
GATAGTAACTCTATAGTTATACGTGCTTTTGATGAAGAAAGGGTTAACTATCTTGGCGTA
GATATTTATCATTTAAAAAAATTTCAACGCTCTAACCATAATACTTGCATTAATCAAAAA
CCGCTAGTACGTATAGGTGATTATGTTAAAGAGGGTGATGTAATAGCTGATGGCCCTGCA
ATTAACAGTGGTGAGCTAGCACTTGGTCAAAACTTGCTGGTCGCTTTTATGTCTTGGCAA
GGTTATAACTTTGAAGACTCTATTATTATTTCCAGTGAAATTGTTAAAAAAGATCTCTTC
ACTTCAATACATATAGAAGAATTCGAATGTGTTGTGCACGATACTCCTTTAGGGTCAGAG
AAAATAACTCGTGCTATACCTGGCGTTAATGAAGAAAATCTATATCACTTAGATAATAGT
GGTATAGTAAAAATTGGTACAAGAGTTGGTCCAGGCTATATTCTTGTAGGTAAAATTACA
CCTAAACCTTCCCTTTTATTGCCTCCTGAAACAAAATTATTAATGACGATTTTTGGTGAA
AAGTCATTCGATTGTGCAGACTCCTCTTTATACACATCCCCAGACGTTGAAGGAACAGTA
ATTGATGTACAGGTCTTTACACGTAGAGGGGTCGAAGAAAACGAAAGGGCACTGCTTATC
AAGCAGAAAGAAATGAATGATTTAGAAAAGGAGCGAGATTATATAATCAATGTTGCTAGT
GAATATTTCTATGACGAACTGAAAAAACTTCTTGTTCATTCTTGCTCTCAAGAT------
------------------------------CAAGAAAAACTCGACGCTATTGAACGTGAA
CAATGGTGGGGTATAGGATTAAAAAATCGATCTATCTCTGAACAAGTTAAGAATTTAAAA
AAAGATTTTGATAAAAAAGTATCGAATACAATAGCACAGTTTAAACAAAAAGTAGAAAAG
TTAGATGAAGGCTATGACTTGCCTCAAGGTGTATTGATGTCGGTAAAAGTTTTCATTGCT
GTAAAGCATAGTCTGCAGCCAGGAGATAAAATGGCTGGTAGACATGGAAACAAAGGGGTA
ATTTCTCGAGTTGTACCAGTGGAAGATATGCCTTATTTGGAAGATGGTACCCCTGTTGAT
ATTATTCTGAATCCTCTTGGTGTTCCATCAAGAATGAATGTTGGGCAAATATTGGAAACT
CATGTAGGTTGGGCTTGCAAAAAATTAGGAGAAAGAGTAGGCAACATTCTGGATGAAATT
AACAAGATTAACAGTGATTTCTGTAAGGAAATTAGATCTCTTGATGATAATAACTTTGCG
AAATTTGCAGCGGTGTATTTTGATAATAAAAAAACTGAAGAGGTTAGAGATGATGAAATA
ACAGATTCCCTTGTTAATATACCTAATAAAGGCTTACTAAATGATGAATTAAACGCATTA
GTGGAAAATTATTTAAACTCTTGCAAAAGTGCGTACGACAACTTACGTAGCTTCCTCATT
GAGGTTTATAGCTGTGGTAGTGACGTATCTATTTGTAATAATATTCGTGATATTAGCAAT
AGTAACTTGATTGAATTTGCACATAAATTACGTAATGGCATTCCTGTTGCTGCACCTGTT
TTTGAAGGTCCAAAGGATAAAAATATAATAAAATTATTTACACTTGCTGGCTTAGATCCT
TCTGGACAAACTGAGGCATATGATGGCCGCACTGGTGAGAAATTTGACCGTAAGGTTACG
GTTGGTTATATGTACATGCTTAAGCTGCACCACCTGGTCGATGATAAAATTCATGCGCGT
TCAGTAGGGCCTTACAGTTTGGTTACTCAGCAACCTCTTGGAGGAAAATCCCATTTTGGC
GGTCAGCGCTTTGGTGAAATGGAGTGTTGGGCATTGCAAGCCTATGGTGCTGCTTATACT
TTACAGGAAATGCTAACTGTGAAGTCTGATGATATTAATGGCAGGGTTAAGATTTATGAA
TCGATAATAAAAGGTGACAGCAACTTTGAATGTGGGACTCCTGAGTCTTTCAATGTAATG
ATAAAAGAACTACGTTCTTTATGTTTAAATGTGGCTTTAAAGCAAAATAATGTTGTTATT
GAAGACATATCTCACACTAACATTGCACAGTCTTTTGATAAG
>Candidatus Neoehrlichia lotoris str. RAC413 (LANX01000001)
---------ATGTCTTCTTCTGTAACATCACAGTATGTATTAAATTCTTTTGACGTAGTT
CCTAGGCTTTCTTATGCAAAATCAATAGATATTAAGGATTCTCTTACCGACTTGATTAAA
ATTCAAAGAGATTCTTATAACGCATTTATTGGGGTAAACACAGATGCAGAA------AGT
GGTATAAAGAATATTTTTCAGTCTATGTTTCCAATACAAGATTTGTTGGGTAGAGCAGTT
CTTGAGTTTGTAAGTTATAGTATTGGTGAGCCACAATATGATGAACATGAGTGTATTAAA
AGAGGCGTTACCTTTTCTGTACCAATACGTATAGTGTTACGTTTTATAGTATGGAAAATA
CAGGAAGTATCGTTTAAAGAAGTAAAATATGTAGTTGATGAAGATACGTTAGAAAAA---
---AGCGTTAAGTACATAAAAGAACAGGAAGTTTCTATTGGTGAATTACCTATTATGACG
TCATATGGTACTTTTATTATTAATGGTATAGAGCGAGTTATAGTATCGCAAATGCATCGT
TCACCTGGTGTGTTTTTTGATAGTGATAAAGGTAAGACCTATAGTTCCGGTAAATTGATT
TATTCGGCACGCATAATACCATATCGTGGTTCCTGGTTAGATTTTGAGTTTGACATTAAA
GATATATTGCACTTTAGAATAGATAAAAAAAGAAAATTACCTTTGTCTTATTTATTAAGA
GCATTAGGTATGTCTAATAATGAAATTTTAAATACCTTTTATGATACAATTAAATATGTA
AAGTGTGATAAGGGA---TGGAGGGTTCCTTTTTTAATAGAGCGTTTTAAAGGAATAAGG
CTTTCTTATGATTTACAGGATATTGAGGGGAATGTTTTAATAAAAGCTAAT---ACAAGA
ATTACTTTAAGAATAGCAAAGAGGTTATTTAGTGAAGGTCTTAGGGAATATATAATACCA
TTTTCTGAGATAGTAGGATTATTTATTGCTAATGATTTAATAGATGTTAATAGTGGTTCT
GTTATTATTTCTGCTGGTGAAAGTATCACCGCTGAGCATGTTAAACAGTTAGAATTACTT
GATATTAATGAAATTGATGTTTTAAATATAGATTTTTTAACAGTTGGTCCATATATTTTA
AATACGTTATTTTTGGATAAGCATATATCTTATGAAGATGCTCTTTTTGAGATATATAAA
GTACTACGTTCTGGTGAATCTCCAAGTTTAGAAGCAGTTAAGTCATTTTTTAATGGATTA
TTTTTTGACAAGGATAGATATGATTTATCAGTTGTGGGAAGAATAAAATTGAATGGTCAT
CTTGGATTAGATGTTAGTAAAGATATAACAGTATTAACTAAAGATGATATAATATATGTT
GTTAAAAAATTAGTTTTATTACGTGATGGGGAAGGTGTTGTTGATGATATAGATCATCTT
GGTAATAGAAGAGTAAGATCTGTAGGCGAATTTATAGAAAATCAGTTTAGAGTTGGTATA
TTAAGATTAGAAAAGATGATAATGGATTATATGTCATCAGTCAATTTTGATAATGCAATG
CCTTGTGATTTTGTTAATCCTAAGATTTTAGCTACTGTTTTAAAAGACTTTTTTAGCTCA
TCTCAACTTTCTCAGTTTATGGATCAAACAAATCCATTATCTGAGGTGACTCATAAGCGT
AGGTTATCAGCTTTAGGTCCTGGAGGATTGACAAGAGAAAGAGCTGGTTTTGAAGTTAGA
GATGTTCATCCGACACATTATGGAAGAATTTGTCCTATTGAAACTCCAGAGGGACAAAAT
ATAGGTTTAATAAGTAGTTTAGCTATATATGCTAGAATTAATAAGTATGGATTTATTGAG
AGTCCGTATAGAAAAGTTAAGAACGGAGTTGTAACAGATACTGTTGAATATTTACTTGCT
ATACAAGAAGGTAATTATTATATAGCGGATGCAGGTGCAGCTCTTGATGAAAATAATCGT
TTTATTGATGATATGCTTTATTGCCGTCATGGC---GGTAATTTTATAATGGTAAAAAGT
GAAGAGGTGGATTATATAGATGTATCACCTAAGCAAATAGTATCTGTTGCTGCGTCGTTG
ATTCCATTTTTAGAGAATAATGATGCAAATCGTGCATTAATGGGTTCAAATATGCAGCGT
CAAGCAGTACCTTTGTTAAAAGCAGAAGCCCCATTAGTTGGTACAGGTATGGAGGCAATT
GTAGCAGCAGGATCGGGAACTGTTGTTCTTGCAAAGCGTGATGGTATTGTTCATCGTGTT
GATGGGCTATATATAGTTATTCGTGCTTTTGATAAGGATAAAAATGAATATTTAGGTGTT
GATATTTATAATTTACGTAAGTTTCAGCGTTCTAATCATAATACTTGTATTAATCAGAAA
CCTTTGGTAAAACCTGGAGATTATGTTAAAGTAAATGATGTTATAGCGGATGGATCTGCA
ATTGATAGAGGAGAGTTAGCACTAGGTAAAAATGTTCTTGTAGCCTTTATGTCATGGCAA
GGTTATAACTTTGAAGATTCAATAGTGATTTCAAGTGAAGTTGTAAAGAAAGATATGTTT
ACCTCTATACATATTGAAGAATTTGAGTGCGTAGTAAGAGATACTCCTCTTGGTCCAGAA
AAAATTATGAGATCTATTCCAGATGTAAATGAAGATAGTTTATGGCATCTGGATGATGTT
GGAATTGTTAATGTTGGAGCCGAAGTATCTGCAGGTGACATATTGGTTGGTAAAGTAACG
CCTAGACCGCCAGTTTCACTTCCTCCAGAAACAAAATTATTAGTAACAATTTTTGGTGAA
AAAGTATTTGACTGCGTTGATTCTTCTTTATATCTTCCACCAGATGTTGAAGGTACTGTT
ATAGATGTGCATGTATTTGTGCGTAGAGGAGTTGAAGAAAATGATAGGTCGTTGCTGATC
AAACAGAATGAAATAAATAATTTTATTAAGGAAAGAGATTATGAAATTGATGTTGTCAGT
GAGTATTTTTACGATGAATTAAAGAAATTGTTGGCCAATCATTGTGATTTTAAA------
---------AGTAAAGGTTATAATAGCTTAGATGAGTTTCTAGAAACATTACAAAAAAAA
GATTGGTGGAATATTTTGCTAAATAATACTGAAGTTTCAGAGCAAATAAAGGATATGAAG
GGGAAATTTGATCTAATTATCAGTGATGCTAATCGAAAGTTTGATCAGAAGATAGAAAAG
TTGAATTATGGGTATGATTTGCCACAAGGTGTTTTAACGGTAGTTAAAGTATTTGTTGCT
GTGAAACATAATTTACAACCAGGAGATAAGATGGCTGGTCGTCATGGAAATAAAGGAGTA
ATTTCAAAGATTGTTGCGGTTGAGGATATGCCTTATTTAGAGGATGGTACACCTGTTGAT
ATTATATTAAATTCTTTAGGGGTTCCATCTCGTATGAATGTAGGTCAAATACTAGAAACT
CATCTGGGATGGGCATCTGTGAATTTAGGTAAAAAAATCAGTACAATACTTGAT------
------------------------------------------------------------
------------------------------------------------------------
------------------------------------------------------------
---------------AATATTGAAGAGTTATCAGTTGCTCATTTAAGAGAATTTTTATGT
AAGATATAT---AAAGGAAAAAAATTAGAGGAG------AATATTTCTTCAATGAGTGAT
GATAATCTTATAATGTTTGCAGAGCGCCTGAGAAAAGGTGTTCCTATGGCGGCTCCTGTA
TTTGAAGGACCTAAAGATTCTCAAATTTCTGATTTGTTGCAATTGGCTGATTTAGATGTT
TCAGGACAAGTTGATCTTTATGATGGTAGGCTTGGTGAAAAATTTGATCGTAAGATAACA
GTTGGATACATATATATGCTAAAATTACATCATTTAGTTGATGATAAGATACATGCTAGA
TCTGTTGGTCCTTATGGATTAGTTACACAACAACCTTTAGGAGGTAAATCCCATTTTGGT
GGACAACGTTTTGGAGAAATGGAGTGTTGGGCTTTGCAAGCTTATGGTGCAGCTTATACT
TTACAGGAGATGTTAACTGTAAAATCTGATGATATTGTTGGTAGAATTAAAATTTATGAA
TCAATAATTAAGGGTGATAGCAATTTTGAATGTGGTATACCTGAGTCATTTAATGTTATG
GTAAAAGAATTGCGTTCTTTATGTTTAAATGTTGTTTTGCAGCAAGATAAAGACTTTACA
GGTAATGATGGAATGGCAAATTAA------------------
>Ehrlichia ruminantium str. Welgevonden (NC_005295) 
---------ATGTCTTCTTCTGTAACTTCTAAATATGTATTAAATTCTTTTAGTTCAGTG
CCTAGGTTATCTTATGCAAAGTCTATAGATATTAAAGATTCATTGACTGATTTAATAAAA
ATACAGAGAGATTCATATAATGCGTTTATTGGTATAGATCAGGATGTTGAT------AGT
GGTATAAAAAATATTTTTCAATCTATGTTTCCTATACAAGATCTGTTAGGACGTGCTGTA
CTCCAATTTGTTAGTTATAGTATTGGTGAGCCACAATATGATGAATATGAGTGTATAAAA
AGAGGTATTACTTATTCTGTACCTATACGTATAGTGTTGCGTTTTATAGTGTGGAAAGTT
CAGGAGGTATCTTTTAAAGAAGTAAAATATGTAGTTGATGAAGAAACTTCAGAAAAG---
---AGTATTAAATATATAAAAGAACAGGAAGTTTCTATAGGTGATCTTCCTACTATGACT
TCTTATGGGACATTTATTATTAATGGAGTAGAGAGAGTAATAGTATCACAGATGCACCGT
TCTCCTGGTGTGTTTTTTGATAGTGATAAGGGAAAAACTTACAGTTCTGGGAAATTGATT
TACTTAGCTCGTATTATTCCTTATAGGGGATCCTGGCTAGATTTTGAGTTTGATATAAAA
GATATATTATATTTCCGTATCGATAGAAAAAGAAAGTTGCCAGTTTCTTTGTTATTGAGA
GCTTTAGGTTTATCTAATAGTGAAATTTTAGACACTTTTTACGATAAAATACGTTATGAG
AGGTGTGAAAATGGA---TGGGTAGTACCATTTGTTGTAGATAGATTTAGAGGAGTTAGG
TTATCTTACGATTTGGTTGATATAGATGGGAATGTGTTAGTGAAGGCTAAT---ACGAGA
ATTACCTTAAGGCTGGCAAAAAAATTAGCTAGTGATGGATTAAAGAAATATTTAGTTCCA
TTTGCTGAGATTCAAGGATTATTTATTGCTAATGATTTAGTAGATCCTGCTAGTAATGTA
ATGATTATGTGTGCGGGTGAAAGTATTACTAGTGAGCATATAAATAAGTTGAAATTGTTT
GATATTAATGAAATTTTTATTTTGAATATAGATTTCCTAACAGTTGGTCCATATATATTA
AATACTTTATTTTTAGATAAGAATATATCGTATGAGGATGCTCTTTTTGAAATATATAAG
GTCTTACGTTCTGGTGAATCGCCTAGCTTAGATACAATGAAAGCATTTTTTGATGGACTG
TTTTTTGAAAAGGAAAGGTATGATTTATCTACTGTTGGAAGAATCAAATTAAATGATCAT
CTTGGATTAGATATTAGTGAAGATGTTACTGTGTTGACTAAAGATGATATAATTCATGTT
ATAAAAAAGTTAGTATTGCTAAGAGATGGGGAAGGTTTTGTTGATGATATAGATCATCTT
GGTAATAGAAGAGTAAGATCTGTTGGTGAGTTTATTGAAAATCAATTTAGGATCGGTATA
TTAAGACTTGAAAGGATGATAATGGATTATATGTCTTCTGTAAATTTTGATAATGCGATG
CCATGTGATTTTGTCAATCCTAAAGTATTAGCGACAGTGTTAAAAGATTTCTTTAGTTCT
TCTCAGCTTTCTCAATTTATGGATCAAACAAATCCATTATCTGAAGTTACACATAAACGT
AGATTATCTGCACTTGGGCCAGGTGGTTTAACAAGAGAAAGAGCTGGTTTTGAGGTTAGA
GATGTTCATCCAACTCATTATGGTAGAATTTGTCCAATTGAAACTCCAGAAGGTCAAAAT
ATTGGGTTAATAAGTAGTTTAGCTATATATGCTCGTATTAATAAACATGGGTTTATTGAG
AGTCCATATAGGAAAGTAGATAATGGTGTTGTTACTGATAAAGTTGAGTACTTGTTAGCT
ATGCAAGAAAGTAATTATTATATTGCTGATGCGAGTGCTACTCTTGATGAGAATAACAGG
TTTGTTGATGATATGTTATATTGTAGACATGAT---GGCAACTTTGTTATGGTTAAAAGG
GAGCAAGTTGACTATATAGATGTGTCACCAAAGCAAATTGTATCTGTGGCTGCGTCTTTA
ATTCCTTTCTTGGAAAATAATGACGCAAATCGTGCTTTGATGGGATCTAATATGCAACGT
CAGGCAGTACCGTTGTTAAAGGCAGATGCACCCTTGGTGGGTACGGGAATGGAATCAATA
GTTGCTGCTGGTTCAGGTACTGTTGTTTTAGCAAAACGTAGTGGTATAGTTCATCGTGTG
GATGGTTTATATATAGTTATTCGTGCGTTTGATAAGGAAAAAAATGAGTATTTAGGTGTT
GATATTTATAATTTAAGAAAGTTTCAACGTTCTAACCATAATACTTGTATTAATCAAAAA
CCATTAGTAAAACCTGGGGATTATGTAAGGGAGAATGATGTAATTGCTGATGGATCTGCT
ATTGATCAAGGAGAGCTTGCTTTAGGGAAAAATGTGTTAGTTGCCTTTATGTCATGGCAA
GGGTATAACTTTGAGGATTCAATAGTTATTTCAAGTGAAGTTGTAAAAAAGGATGTATTT
ACCTCGATACATATAGAGGAATTTGAATGTGTAGTAAGAGATACTGCACTTGGCCCAGAA
AAGATTATGAGATCTATTCCTGATGTTAATGAGGATAGTTTGTCTCATTTGGATGATGTT
GGTATTGTAAATGTTGGTGCTGAAGTTTCTGCGGGTGATATTTTAGTAGGGAAAGTAACT
CCTAGACCTCCAGTCTCTCTACCTCCAGAAACAAAATTGTTGGTTACTATATTTGGTGAA
AAAGTATTTGATTGTGTAGATTCATCTTTATATTTACCAATTGATGTTGAGGGAACAGTA
GTTGATGTACATGTGTTTGTACGTCGTGGTGTTGAAGAAAATGATAGATCTCTTTTGATT
AAGCAAAATGAAATTAATGGGTTTATCAAAGAAAGAGATTATGAAATTGATGTTGTAAGT
GAGTACTTTTATGATGAGCTAAAAAGAGTTTTGGTAAATACTAATACGGAATAT------
---------------AATAATCAAAATATAGAAGATTATTTAAAATCTATTCCACAGAAG
AGTTGGTGGGATATCAAATTATCTGATGAGTCTGTGTTGTCCCAAATTAGTGATTTAAAA
GAAAAATTTGATTCAATGATTGAAAATGCTCATAGTAAGTTTGATCAAAAGATAGATAAA
CTTAATTATGGTTATGATCTTCCTCAAGGTGTTTTATGTATAGTAAAGGTTTTTGTTGCA
GTTAAACATAACCTGCAACCTGGTGATAAGATGGCAGGTAGACATGGGAATAAGGGGGTT
ATTTCTCGTATTGTACCTGTTGAAGATATGCCATATTTAGAAGATGGTACTCCTGTTGAT
ATTATACTTAATTCTTTAGGTGTCCCTTCTCGTATGAATGTTGGACAAATTTTAGAAACT
CATTTAGGGTGGGCATCTGTTAATTTAGGTAAGAAGATAGGTAATATATTAGAT------
------------------------------------------------------------
------------------------------------------------------------
------------------------------------------------------------
---------------AATATTGATGAATTAACAATTGCTCATCTTCGAAATTTCTTAGAT
CAAGTATAT---GATGGACAGGATTTGAAATAT------AGTATCCGCTCTATGAGTGAT
GATGATTTATTAGCTTTTGCTGAGAGGTTACGTGATGGTGTACCAATGGCAGCACCAGTA
TTTGAAGGGCCAAAAGATAATCAAATTTCTAACTTATTGAAATTAGCTGATCTGGATGTT
TCTGGTCAAGTGGATCTTTATGATGGGCGTATAGGTGAGAAATTTGATCGTAAAGTAACT
GTTGGATATATATATATGCTGAAGTTGCATCACTTAGTTGATGATAAGATACATGCAAGA
TCTGTAGGTCCATATGGATTAGTAACTCAACAACCATTAGGAGGGAAATCTCATTTTGGT
GGTCAACGTTTTGGGGAGATGGAGTGTTGGGCATTGCAAGCTTATGGTGCTGCTTATACT
TTACAAGAAATGTTGACAGTAAAATCTGATGATATTGTTGGAAGAGTTAAAATTTATGAG
TCTATCATTAAGGGTGATAGTAATTTTGAGTGTGGTATACCAGAATCATTTAATGTGATG
GTAAAAGAATTACGTTCATTGTGTTTGGATGTTGCTTTAAAGCAGGATAAAGATTTCTTG
CATGATAGAAAGATTAACAATTGA------------------
>Ehrlichia canis str. Jake (NC_007354)
------ATGTCTTCTTCTGTAACTCCTACTAAATATGTATTAAATTCTTTTAATTCAGTT
CCTAGGTTATCTTATGCTAAATCAATAGATATAAAAGATTCTTTGACTGATTTAATAAAG
ATACAGAGGGATTCATATAATGCATTTATTGGTGTAGGTCAGAATACTGAG------AGT
GGTATAAAGAATATTTTTGAATCTATGTTTCCTATAGAGGATTTATTAGGTAGGGCTGTT
CTTGAATTTGTCAGTTATAGTATTGGTGAACCGCAATATGATGAATATGAGTGTATAAAA
AGAGGTATTACATTTTCTGTTCCTATACGTATAGTGTTGCGTTTTATAGTGTGGAAGGTA
CAGGAAGTATCTTTTAAGGAAGTAAAGTATGTAGTAGATGAAGAGACTTCAGAAAAG---
---AGTATAAAGTACATAAAAGAACAGGAAGTTTCTATAGGAGATCTTCCTACAATGACT
CCTCATGGAACGTTTATCATAAATGGAATAGAAAGAGTAATAGTATCACAAATGCATCGT
TCTCCAGGGGTCTTTTTTGATAGTGATAAAGGAAAAACTTATAGTTCTGGAAAGTTAATT
TATTCAGCGAGGATTATTCCTTACAGAGGTTCATGGTTAGATTTTGAATTTGATATAAAA
GATATACTTTATTTCCGTATTGATAGAAAGAGAAAGTTACCAGTTTCTTTGCTTTTAAGA
GCTTTAGGTTTATCTAATAATGATATTTTAAACACTTTTTATGATAAGATACGTTATGTA
AAATGTGAGAAAGGG---TGGATAGTACCTTTTGTTGTTGATAGGTTTAGAGGTGTTAGG
CTATCACATGATCTAGTTGATGTCAATGGTAATGTATTGGTGAAAGCTAAT---ACAAGA
ATTACCTTAAGGATGGCTAAAAAGTTGGCTAATGATGGGCTTACAGAGTACTTGGTGCCA
TTTGCTGAAATTCAAGGGTTATTTATTGCTAATGATTTGTTTGATCCTAGTGGTAATGCT
TTGATTATATCTGCAGGTGAGAATATTACTAGTGAACATATAAATAAGTTAGAATTATTT
GATATAAAAGAAATCTTTGTTTTAAATATAGATTTTCTAACAGTTGGTCCATATATTTTA
AATACTTTATTTTTAGATAAAAATGTAACTTATGAGGATGCACTTTTTGAGATATATAAG
GTTTTACGTTCTGGTGAATCACCTAGTTTGGATACGATAAAAGCTTTTTTTGATGGATTG
TTTTTTGAAAAAGAAAGATATGATTTATCTACTGTTGGAAGAATAAAGTTAAACGATCAT
CTTGGGTTAAATGTTAGTGAAGATATTACAGTATTGACTAAAGATGATATAATTCATGTT
ATAAAAAAGTTAGTTCTGTTAAGGGATGGTGAAGGTTCTGTTGATGATATAGATCACCTT
GGTAATCGTAGGGTAAGATCTGTTGGTGAATTTATTGAAAATCAATTTAGAATTGGGATA
TTGAGACTTGAAAGAATGATTATGGATTACATGTCTTCTGTAAATTTTGATAATGCAATG
CCATGTGATTTTGTAAATCCTAAGATTTTAGCTACAGTTTTAAAAGATTTCTTTAGTTCT
TCACAGCTTTCTCAGTTTATGGATCAGACTAATCCGTTATCTGAAGTTACACATAAGCGT
AGATTGTCTGCTTTGGGCCCTGGTGGTTTGACTAGAGAAAGAGCAGGGTTTGAAGTTAGA
GATGTACATCCAACACATTATGGAAGAATTTGTCCGATTGAAACTCCAGAAGGTCAAAAT
ATTGGGTTAATTAGTAGTTTAGCTATCTATGCTCGTATTAATAAGCATGGGTTTATTGAA
AGTCCTTATAGAAAAGTTGATAAAGGAGTTGTTACTGATAAAGTTGAGTATTTACTAGCT
ATGCAAGAAAGTAATTATTATATAGCAGATGCTAGTGCTACTCTTGATGAAAACAATCAG
TTTGTTGATGATATGCTTTATTGTAGGCATGAT---GGAAATTTTGTAATGGTTAAAAGG
GAGGAAGTTGATTATATAGATGTTTCTCCAAAACAAATTGTTTCAGTTGCTGCATCTTTA
ATACCTTTCTTGGAAAATAATGATGCGAACCGTGCTTTAATGGGTTCTAATATGCAGCGT
CAAGCAGTTCCGCTATTGAAAGCAGATGCTCCTTTGATCGGTACTGGTATGGAATCAATA
GTCGCTGCTGGATCTGGTACAGTTGTTTTAGCTAAACGTGGAGGTATTGTTCATAGAGTA
GATGGGTTGTATATAGTTATTCGTGCTTTTGATCAAGAGAAAAATGAGTATTTGGGTGTT
GATGTTTATAATTTGAGAAAATTTCAACGTTCTAATCATAATACTTGTATTAATCAGCGA
CCTTTAGTTAAACCTGGAGATTATGTAAAAGCAAATGATGTAATAGCTGATGGATCAGCA
ATTGATCAAGGTGAACTTGCTTTAGGTAAAAATGTGCTAGTGGCTTTCATGTCGTGGCAG
GGTTATAATTTTGAGGATTCAATAGTTATTTCAAGTGAAGTTGTAAAAAAGGATGTCTTT
ACTTCAATACATATAGAAGAATTTGAATGTGTAGTTAGAGATACTACACTTGGTCCAGAA
AAGATTATGAGATCTGTTCCTGATATCAATGAGGATAGTTTATCTCATTTAGATGATGTT
GGTATTGTGAACATTGGTGCTGAAGTTTCTGCTGGGGATATTTTGGTTGGTAAAGTTACT
CCTCGTCCACCGATTTCTTTACCACCAGAAACAAAGTTATTAGTGACTATTTTTGGTGAA
AAAGTATTTGATTGTGTGGATTCTTCTTTATATTTACCTCTTGATGTTGAAGGTACAGTA
GTTGATGTTCATGTTTTTGTACGTCGTGGTGTTGAAGAAAATGACAGATCTCTCTTAATT
AAGCAAAATGAAATTAATGGGTTCATAAAAGAGAGAGATTATGAAATTGATGTAGTTAGT
GAATATTTTTATGATGAATTAAAGAGGGTTTTAGTAAATTCTGGTGTCCAATGT------
---------------AATAATCAGAATGTAAATGATTATTTAGAATCTACTCCAAAAAAA
GATTGGTGGAATGTTAATTTGTCTGATGAGACTGTATTGTTACAGATTAATAACTTAAGG
GAAAAATTTGACTCAATGATTCAAAATGCTCATAGTAAGTTTGATCAAAAGATAGATAAG
TTGAATTATGGTTATGATTTACCTCAAGGTGTTTTGTGTATAGTTAAAGTTTTTGTTGCA
GTAAAACATAATCTGCAGCCAGGTGATAAAATGTCTGGTAGGCATGGTAATAAAGGTGTA
ATTTCTCGTATTGTACCTGTTGAAGATATGCCATATTTAGAAGATGGAACTCCTGTTGAT
ATTATACTTAATTCTTTAGGTGTACCTTCTCGTATGAATGTTGGTCAAATTTTAGAAACG
CACTTTGGATGGGCGTCTGTTAACTTGGGTAAAAAGATAGGTCATATATTAGAT------
------------------------------------------------------------
------------------------------------------------------------
------------------------------------------------------------
---------------AACATTGATGAATTGACAATATCTCATTTAAGAAACTTTTTAGAT
CAAGTATAT---GATGGACAAGATTTAAAGTAT------AATATTCAGTCTATGAGTGAT
GAGGACCTTTTGGCTTTTGCAGAAAGGTTACGTGGTGGTGTACCAATGGCAGCTCCAGTA
TTTGAAGGGCCAAAGGATAGTCAGATTTCTAACTTATTAAAATTAGCTGATTTAGATGTT
TCAGGACAAGTAGATCTTTATGATGGAAGGATTGGTGAAAAATTTGATCGTAAAGTTACT
GTAGGGTACATATATATGTTAAAGTTACATCACTTAGTTGATGATAAAATACATGCAAGG
TCTGTAGGTCCATATGGATTGGTTACTCAGCAACCTTTAGGTGGGAAATCTCATTTTGGT
GGTCAGCGTTTTGGAGAAATGGAATGTTGGGCACTGCAAGCTTATGGAGCTGCTTATACT
TTACAAGAAATGCTTACAGTTAAATCTGATGATATTGTTGGAAGGGTTAAAATTTATGAG
TCTATCATTAAAGGAGATAGTAATTTTGAGTGTGGTATACCAGAGTCGTTTAATGTGATG
GTGAAAGAGTTAAGATCATTATGTTTGGATGTTGCTTTAAAGCAAGATAAGGATTTCTTA
AGTAGTGAAGTAAACAATTAA---------------------
>Ehrlichia chaffeensis str. Arkansas (NC_007799)
------ATGTCTTCTTCTGTAACTTCTACTAAATATGTATTAAATTCTTTTAATTCAGTG
CCTAGATTATCTTATGCAAAGTCAATAGATATAAAAGATTCGTTAACTGATTTAATAAAA
ATACAGAGGGATTCATACAATGCATTTATTGGGATAGATCAAAATACTGAA------AGT
GGAATAAAGAATATTTTCCAATCTATGTTTCCTATACAAGACTTATTAGGTCGGGCTGTT
CTTGAGTTTGTAAGTTATAGTATTGGTGAGCCACAGTATGATGAGTATGAATGTATAAAA
AGGGGTATTACTTTTTCTGTACCTATACGTATAGTTCTGCGTTTTATAGTATGGAAGGTT
CAGGAAGTATCTTTCAAGGAAGTAAAATATGTAGTAGATGAAGAAACATCAGAAAAG---
---AGTATAAAATATATAAAAGAGCAAGAGGTTTCCATAGGAGATCTTCCTACCATGACT
TCTCATGGGACGTTTATCATAAATGGAATAGAAAGAGTGATAGTATCACAAATGCATCGT
TCTCCTGGTGTATTTTTTGATAGTGATAAAGGAAAAACTTATAGTTCTGGGAAATTAATT
TATTCGGCCAGAATTATTCCTTATAGAGGTTCATGGTTAGACTTTGAATTTGACATAAAA
GATATACTTTATTTTCGCATTGATAGGAAGAGGAAGCTACCAGTCTCTTTACTTTTAAGA
GCTTTAGGTTTATCTAATAATGATATTTTGGATACTTTCTATGATAAAATACGTTATGTA
AAATCTGAAAAAGGA---TGGGTTGTTCCATTTGTTGCTGATAGATTTAGGGGTGTTAGA
TTATCTCATGATCTTATGGATTCAGATGGTAATGTATTGGTGAAAGCTAAT---ACCAGA
ATTACTTTAAGAATGGCTAGAAAATTAGCTAATGATGGGCTTACGAAGTATTTAGTTCCA
TTTAATGAAATTCAAGGATTATTTATTGCTAATGATTTATTAGATTCAACTGGAAATGCT
TTAATTATATCTGCAGGAGAAAATATTACTAGCGAGCATATAAACAAACTAGAATTGTTT
AATATAGAGGAAATCTTTGTTTTAAATATAGATTTTCTAACAGTTGGTCCATATATTTTA
AATACCTTATTTTTAGATAAAAATGTATCTTATGAAGATGCGCTGTTTGAAATATATAAA
GTTTTACGTTCTGGTGAATCACCTAGTTTAGATACTATAAAAGCCTTTTTTGATGGGTTA
TTTTTTGAAAAAGAAAGATATGACCTATCTACTGTTGGAAGAATAAAGTTAAATGATCAT
CTTGGGTTAAATGTTAGTGAAGATATTACGGTACTAACTAAAGATGATATAATTCATGTC
ATAAAGAAATTAGTGTTATTGCGGGATGGTGAAGGTTCTGTTGATGATATCGATCATCTT
GGTAATCGTAGAGTAAGATCTGTTGGTGAGTTTATTGAGAATCAGTTTAGGATTGGTATA
TTGCGACTTGAAAGAATGATCATGGATTATATGTCTTCGGTCAATTTTGATAATGCAATG
CCATGTGATTTTGTAAATCCTAAGGTTTTGGCTACTGTTTTGAAAGATTTCTTTAGCTCT
TCTCAGCTTTCCCAATTTATGGATCAGACTAATCCATTATCTGAAGTTACTCATAAACGT
AGATTATCTGCTTTAGGTCCAGGTGGTTTAACTAGGGAAAGAGCAGGTTTTGAGGTTAGA
GACGTACATCCAACACATTATGGAAGGATTTGTCCAATTGAAACTCCAGAAGGCCAAAAT
ATTGGATTGATCAGTAGCTTGGCTATTTATGCCCGTATTAATAAGCATGGGTTTATTGAG
AGTCCTTATAGAAAAGTGGATAAAGGAGTTGTTACTGATAAAGTAGAATACCTGTTAGCT
ATGCAGGAAAGTAATTATTATATAGCTGATGCTAGTGCTACTCTTGATGAGAATAATCAG
TTTGTTGATGATATGCTTTATTGTAGGCATGAT---GGAAATTTTGTAATGGTTAAGAGG
GAAGAAGTTGATTATATAGATGTTTCTCCAAAGCAAATAGTTTCAGTTGCTGCGTCTTTA
ATACCTTTCTTAGAGAATAATGATGCAAACCGTGCCTTAATGGGTTCTAATATGCAACGT
CAAGCAGTACCTTTATTAAAAGCAGATGCTCCTTTGATTGGTACTGGTATGGAATCAATA
GTTGCTGCAGGATCAGGAACAGTTGTTTTAGCTAAACGTGGAGGTATTGTTCATAGGGTA
GATGGACTGTATATAGTTATTCGTGCGTTTGATCAGGAAAAAAATGAATATTTAGGTGTT
GATATTTATAACTTAAGGAAATTCCAACGTTCTAATCATAATACTTGTATTAATCAGCGA
CCTTTAGTTAAACCTGGAGATTATGTAAAAGCAAATGATGTTATAGCTGATGGATCAGCA
ATTGATCAAGGTGAGCTTGCTTTGGGTAAGAATGTGTTGGTTGCGTTTATGTCTTGGCAG
GGATATAACTTTGAAGATTCAATAGTTATTTCAAGTGAAGTTGTAAAGAAAGATGTATTT
ACTTCAATACATATAGAAGAATTTGAATGTGTAGTTAGAGATACAACGCTTGGTCCGGAA
AAGATTATGAGGTCTGTTCCTGATATCAATGAGGATAGTTTATCTCATTTGGATGATGTT
GGAATTGTTAATGTTGGAGCTGAAGTTTCTGCAGGAGATATTTTGGTTGGTAAAGTGACA
CCTAGACCACCAGTTTCTTTACCTCCAGAAACAAAATTGTTAGTTACTATTTTTGGTGAA
AAAGTATTTGATTGTGTAGATTCTTCACTATATTTGCCACTTGATGTTGAAGGGACAGTA
GTTGATGTGCATGTTTTTGTGCGTCGTGGTGTTGAAGAAAATGATAGATCTCTTTTAATT
AAACAAAATGAAATCAATGGTTTTATAAAAGAAAGGGATTATGAAATAGATGTAGTTAGT
GAGTATTTCTATGATGAATTGAAAAGAGTTTTGGTGAGTTCTGGTGTACAGTAT------
---------------AATAATCAGAATATAGATGATTATTTAGCATCTATTCCAAAGAAG
GAATGGTGGGATATTAACTTATCTGATGAAGCTATGTTGCTTCAAGTTAAGGACTTGAAA
GAAAAATTTGATTCAATGATTCAAAATGCTCATAGTAAGTTTGATCAAAAGATAGATAAA
TTAAACTATGGATATGATTTACCTCAAGGTGTTTTGTGTATAGTTAAAGTTTTTGTTGCA
GTAAAACATAATTTACAGCCAGGAGATAAAATGGCTGGTAGACATGGTAATAAGGGGGTG
ATTTCTCGTATTGTACCTGTTGAAGATATGCCATACTTAGAGGATGGCACTCCTGTTGAT
ATTATACTGAACTCTTTGGGTGTACCTTCTCGTATGAATGTTGGGCAGATTTTAGAGACG
CATTTAGGATGGGCATCTGTTAATTTAGGGAAAAAGATAGGGCATATATTAGAT------
------------------------------------------------------------
------------------------------------------------------------
------------------------------------------------------------
---------------AACCTTGATGAATTGACGGTATCTCATTTAAGAAACTTTTTATAT
CAAGTATAT---GATGGGCAAGATTTAAAAGAT------AATATTCAGTCTATGAGTGAT
GAGGATCTTTTGGTTTTTGCAGAAAGATTGCGTGATGGCGTGCCTATGGCTGCACCAGTA
TTTGAAGGGCCAAAAGATAGTCAAATTTCTAACTTATTAAGATTAGCTGATTTAGATGTT
TCAGGGCAAGTAGATCTTTATGATGGAAGAATTGGTGAAAAATTTGATCGTAAGGTTACT
GTAGGATACATATACATGTTAAAGTTACATCACTTAGTGGATGATAAAATACATGCAAGA
TCTGTTGGTCCATATGGGTTGGTAACTCAGCAACCATTAGGTGGAAAATCTCATTTTGGT
GGTCAACGTTTTGGAGAAATGGAATGTTGGGCATTGCAAGCTTATGGAGCTGCTTATACC
TTACAAGAAATGCTTACAGTAAAATCTGATGATATTGTTGGAAGAGTTAAGATTTATGAA
TCTATCATTAAGGGTGATAGTAATTTTGAATGTGGAATACCAGAATCCTTTAATGTAATG
GTAAAAGAGTTAAGATCATTGTGTTTAGATGTTGCTTTAAAGCAAGATAAGGATTTCTTA
AGTAATGAAGTGAAAGATTAA---------------------
>Ehrlichia muris str. AS145 (NC_023063)
------ATGTCTTCTTCTGTAATTTCTACTAAATATGTATTAAATTCTTTTAATTCAGTA
CCTAGATTGTCTTATGCAAAGTCAATAGATATAAAAGATTCTTTAACTGATTTAATAAAA
ATACAGAGGGATTCATACAATGCATTTATTGGGGTAGATCAAAGTACTGAA------AGT
GGAATAAAGAATATTTTTCAGTCTATGTTTCCTATACAAGATTTGTTAGGTAGGGCTGTT
CTTGAATTTGTAAGTTATAGTATTGGTGAACCACAGTATGACGAGTATGAGTGTATAAAA
AGAGGTATTACCTTTTCTGTTCCTATACGTATAGTTTTGCGTTTTATAGTATGGAAGGTG
CAGGAGGTATCTTTTAAAGAAGTAAAATATGTAGTAGATGAAGAGACTTCAGAAAAA---
---AGTATAAAGTACATAAAAGAGCAGGAAGTTTCCATAGGGGATCTTCCTACTATGACT
TCTCATGGAACATTTATTATAAATGGGATAGAGAGAGTAATAGTATCGCAAATGCATCGT
TCTCCAGGTGTATTTTTTGATAGTGATAAAGGAAAAACTTATAGTTCTGGGAAATTAATT
TATTCAGCTAGAATTATTCCCTATAGGGGTTCATGGTTAGATTTTGAATTTGATATAAAA
GATATACTTTACTTTCGTATTGATAGAAAGAGGAAATTACCAGTTTCTTTGCTTTTGAGA
GCTTTAGGTTTATCTAATAATGATATTCTAGATACTTTCTATGACAAGGTACGTTACGTA
AGATGTGAAAAAGGA---TGGATAGTTCCATTTGTTGCTGATAGGTTCAGGGGTGTTAGG
TTGTCTCATGATCTTATGGATTCAGATGGAAATGTATTAGTAAAGGCCAAT---ACGAGA
ATTACTTTGAGAATAGCTAAAAAATTGGCTAATGATGGGCTTACAGAATATTTAGTTCCA
TTTGATGAAATTCAAGGATTATTTATTGCTAATGACTTGTTAGATCCAAGCGGTAATGCT
TTGATTATATCTGCGGGAGAGAATATTACTAGTGAGCATATAAATAAGTTAGAATTATTT
AATATAGATGAGATCTTCGTTCTAAATATAGATTTTTTAACGGTTGGTCCATATGTTTTA
AATACGTTATTTTTAGATAAGAATGTATCTTATGAAGAGGCGCTTTTTGAAATATATAAA
GTTTTGCGTTCTGGTGAGTCGCCTAGTTTAGATGTTATAAAAGCTTTTTTTGATGGATTG
TTTTTTGAAAAGGAAAGATATGATCTATCTACGGTTGGAAGAATAAAATTAAATGATCAT
CTTGGATTGAGTGTTAGTGAAGATATTACAGTCTTAACTAAAGATGATATAATTCATGTT
ATAAAGAAGCTGGTATTGTTAAGGGATGGTGAAGGTTCTGTTGATGATATAGATCATCTT
GGTAATCGTAGGGTAAGGTCTGTTGGTGAGTTTATTGAAAATCAATTTAGAATTGGGATA
TTGAGACTTGAAAGAATGATTATGGATTACATGTCTTCGGTAAATTTTGATAATGCAATG
CCATGTGATTTTGTAAATCCTAAGATTTTAGCTACAGTTTTAAAAGACTTCTTTAGTTCT
TCTCAGCTTTCTCAGTTTATGGATCAAACTAATCCATTGTCTGAGGTTACTCATAAACGT
AGGTTATCTGCTTTAGGCCCAGGTGGTTTAACTAGAGAAAGGGCAGGATTTGAGGTGAGA
GATGTACACCCGACACATTATGGAAGAATTTGTCCAATTGAAACTCCAGAAGGTCAAAAT
ATTGGGTTGATCAGTAGTTTAGCTATCTACGCTCGTATTAATAAGCATGGATTTATTGAA
AGTCCTTATCGAAAGGTAGATAAAGGAGTTGTTACTGATAAGGTGGAGTATCTGTTGGCT
ATGCAGGAAAGTAATTATTATATAGCTGATGCTAGTGCTACTCTTGATGAAAACAACCAA
TTCGTTGATGATATGCTTTATTGCAGACATGAT---GGAAATTTTGTTATGGTTAAGAGG
GAGGAAGTTGATTATATAGATGTTTCTCCAAAACAAATTGTTTCAGTTGCTGCATCTTTG
ATACCTTTCTTGGAAAATAATGATGCGAACCGTGCTTTGATGGGTTCTAATATGCAACGT
CAGGCAGTGCCACTATTAAAAGCAGATGCTCCTTTGATTGGTACTGGTATGGAATTAATA
GTTGCTGCTGGATCAGGAACAGTTGTTTTAGCTAAACGTGGGGGTATTGTCCATAGAGTA
GATGGGTTATATATAGTTATTCGTGCGTTTGATCAGGAAAAAAATGAATATCTAGGTGTT
GATATTTATAATTTAAGAAAATTCCAGCGTTCTAATCATAATACTTGTATTAATCAACGA
CCTTTAGTTAAACCTGGAGATTATGTAAAAGCAAATGATGTTATAGCTGATGGATCAGCT
ATCGATCAAGGTGAGCTTGCTTTAGGTAAGAATGTGTTAGTTGCTTTCATGTCTTGGCAA
GGGTATAACTTTGAAGATTCAATAGTTATTTCAAGTGAAGTTGTAAAAAAAGATGTATTT
ACTTCAATACATATAGAGGAATTTGAATGTGTAGTTAGAGATACAACACTTGGTCCAGAA
AAGATTATGAGGTCTGTTCCTGATATCAATGAAGATAGTTTGTCTCATTTGGATGATGTA
GGAATTGTTAATGTTGGTGCTGAAGTTTCTGCCGGGGATATTTTAGTTGGTAAAGTTACT
CCTAGACCTCCAATTTCTCTACCTCCGGAGACAAAATTATTAGTTACTATTTTTGGGGAA
AAAGTATTTGATTGTGTAGATTCTTCACTGTATTTGCCACTTGATGTTGAAGGTACGGTA
GTTGATGTGCATGTTTTTGTACGTCGTGGGGTTGAAGAAAATGATAGATCTCTCCTAATC
AAGCAAAATGAGATTAATGGATTCATAAAAGAAAGGGATTATGAAATTGATGTAGTTAGT
GAATATTTTTATGATGAATTGAAGAGAGTTTTAGTAAATTCTGAGATGCAGTAT------
---------------AATAATCAGGATATGAATGATTATTTGGCATCTACTCCAAAAAAG
GATTGGTGGGATATTAATTTGTCTAATGAGTATGTATTATCTCAAGTTAAAGACTTAAAG
GAAAAATTTGATTCGATGATTCAAAATGCTCATAGTAAATTCGATCAAAAGATAGACAAG
TTAAATTATGGGTATGATTTACCACAGGGTGTTTTATGTATAGTTAAAGTTTTTGTTGCA
GTGAAACATAATCTGCAACCGGGAGATAAAATGGCTGGTAGACATGGTAATAAAGGGGTA
ATTTCCCGGATCGTGCCTGTTGAAGATATGCCATACTTAGAAGATGGAACTCCTGTTGAT
ATTATACTTAATTCTTTGGGGGTCCCTTCTCGTATGAATGTTGGACAGATCTTAGAAACA
CATTTAGGATGGGCTTCTGTTAATTTAGGAAAAAAGATAGGGCATATATTGGAT------
------------------------------------------------------------
------------------------------------------------------------
------------------------------------------------------------
---------------AATATTGATGAGTTGACAATATCTCATTTGAGAAACTTTTTAGAT
CAGGTGTAT---GATGGACAAGATTTAAAATAT------AATATTCAATCTATGAGCGAT
GATGATCTTTTGGCGTTTGCAGAAAGGTTACGTGATGGTGTACCAATGGCTGCTCCAGTG
TTTGAAGGGCCAAAAGATAGTCAAATTTCTAACTTATTAAAGTTAGCTGATTTAGATGTT
TCAGGGCAGGTAGATCTTTATGATGGAAGGATTGGTGAAAAATTTGATCGTAAGGTTACT
GTGGGATATATATACATGTTAAAATTGCATCACTTGGTGGATGATAAGATACATGCAAGA
TCTGTTGGTCCATATGGATTAGTAACTCAGCAACCATTAGGTGGAAAATCTCATTTTGGT
GGTCAGCGTTTTGGGGAAATGGAATGTTGGGCATTACAGGCTTACGGAGCTGCTTATACT
TTACAAGAAATGCTTACAGTAAAGTCTGATGATATTGTTGGAAGAGTTAAGATCTATGAA
TCTATAATTAAGGGTGATAGTAATTTTGAGTGCGGAATACCAGAGTCCTTTAATGTCATG
GTGAAAGAGTTAAGATCATTGTGTTTAGATGTTGCTTTAAAGCAAGATAAGGATTTCTTA
AATAATGAAGTGAAAGATTAA---------------------
>Candidatus Cryptoplasma californiense isolate MR-9  (KP276604)
------------------------------------------------------------
------------------------------------------------------------
------------------------------------------------------------
------------------------------------------------------------
------------------------------------------------------------
------------------------------------------------------------
------------------------------------------------------------
------------------------------------------------------------
------------------------------------------------------------
------------------------------------------------------------
------------------------------------------------------------
------------------------------------------------------------
------------------------------------------------------------
------------------------------------------------------------
------------------------------------------------------------
------------------------------------------------------------
------------------------------------------------------------
------------------------------------------------------------
------------------------------------------------------------
------------------------------------------------------------
------------------------------------------------------------
------------------------------------------------------------
------------------------------------------------------------
------------------------------------------------------------
------------------------------------------------------------
------------------------------------------------------------
------------------------------------------------------------
------------------------------------------------------------
------------------------------------------------------------
------------------------------------------------------------
------------------------------------------------------------
------------------------------------------------------------
------------------------------------------------------------
------------------------------------------------------------
------------------------------------------------------------
------------------------------------------------------------
------------------------------------------------------------
------------------------------------------------------------
------------------------------------------------------------
------------------------------------------------------------
------------------------------------------------------------
------------------------------------------------------------
------------------------------------------------------------
------------------------------------------------------------
------------------------------------------------------------
------------------------------------------------------------
------------------------------------------------------------
------------------------------------------------------------
------------------------------------------------------------
------------------------------------------------------------
------------------------------------------------------------
------------------------------------------------------------
------------------------------------------------------------
------------------------------------------------------------
------------------------------------------------------------
------------------------------------------------------------
--------------------------------ACGTTTGGAGGATGGTACTCCTGTTGAT
ATTGTGCTTAATTCTTTAGGTGTGCCGTCTCGTATGAATGTTGGGCAGATATTGGAGACG
CATTTAGGCTGGGCTGCGGTCAATTTAGGCAAGAAGATAGGTAGGATGTTGGAT------
------------------------------------------------------------
------------------------------------------------------------
------------------------------------------------------------
---------------GAAGGGGGTGAGCAGGTAGTAGGGCGTGTTAGGAGTTTTTTATGT
GAGATATAT---GAAGGGCAGAAGTTAAGGGAT------GATATCCTCACAATGTCGGAT
AAGGCGTTGTTGAATTTTGCTGGCAGGTTGAGAAAGGGTGTGCCTATGGCTGCGCCTGTC
TTTGAGGGGCCAAAGGATTCTCAAATTTCTCGCCTTCTAGAGTTGGCAGATCTTGATTCT
TCGGGGCAGGTTGATCTGTATGATGGCATGTTTGGTGGAAAGTTCGATCGCAAGGTGACT
GTGGGGTATATTTACATGCTCAAGCTGCATCATCTGGTAGATGATAAGATACATGCTAGG
TCTGTCGGTCCATACGGGTTGGTGACGCAGCAACCTTTAGGCGGTAAGTCTCATTTTGGT
GGGCAGCGTTTTGGAGAG------------------------------------------
------------------------------------------------------------
------------------------------------------------------------
------------------------------------------------------------
------------------------------------------
>Candidatus Cryptoplasma californiense isolate CC-14 (KP276605)
------------------------------------------------------------
------------------------------------------------------------
------------------------------------------------------------
------------------------------------------------------------
------------------------------------------------------------
------------------------------------------------------------
------------------------------------------------------------
------------------------------------------------------------
------------------------------------------------------------
------------------------------------------------------------
------------------------------------------------------------
------------------------------------------------------------
------------------------------------------------------------
------------------------------------------------------------
------------------------------------------------------------
------------------------------------------------------------
------------------------------------------------------------
------------------------------------------------------------
------------------------------------------------------------
------------------------------------------------------------
------------------------------------------------------------
------------------------------------------------------------
------------------------------------------------------------
------------------------------------------------------------
------------------------------------------------------------
------------------------------------------------------------
------------------------------------------------------------
------------------------------------------------------------
------------------------------------------------------------
------------------------------------------------------------
------------------------------------------------------------
------------------------------------------------------------
------------------------------------------------------------
------------------------------------------------------------
------------------------------------------------------------
------------------------------------------------------------
------------------------------------------------------------
------------------------------------------------------------
------------------------------------------------------------
------------------------------------------------------------
------------------------------------------------------------
------------------------------------------------------------
------------------------------------------------------------
------------------------------------------------------------
------------------------------------------------------------
------------------------------------------------------------
------------------------------------------------------------
------------------------------------------------------------
------------------------------------------------------------
------------------------------------------------------------
------------------------------------------------------------
------------------------------------------------------------
------------------------------------------------------------
------------------------------------------------------------
------------------------------------------------------------
------------------------------------------------------------
--------------------------------ACGTTTGGAGGATGGTACTCCTGTTGAT
ATTGTGCTTAATTCTTTAGGTGTGCCGTCTCGTATGAATGTTGGGCAGATATTGGAGACG
CATTTAGGCTGGGCTGCGGTCAATTTAGGCAAGAAGATAGGTAGGATGTTGGAT------
------------------------------------------------------------
------------------------------------------------------------
------------------------------------------------------------
---------------GAAGGGGGTGAGCAGGTAGTAGGGCGTGTTAGGAGTTTTTTATGT
GAGATATAT---GAAGGGCAGAAGTTAAGGGAT------GATATCCTCACAATGTCGGAT
AAGGCGTTGTTGAATTTTGCTGGCAGGTTGAGAAAGGGTGTGCCTATGGCTGCGCCTGTC
TTTGAGGGGCCAAAGGATTCTCAAATTTCTCGCCTTCTAGAGTTGGCAGATCTTGATTCT
TCGGGGCAGGTTGATCTGTATGATGGCATGTTTGGTGGCAAGTTCGATCGCAAGGTGACT
GTGGGGTATATTTACATGCTCAAGCTGCATCATCTGGTAGATGATAAGATACATGCTAGG
TCTGTCGGTCCATACGGGTTGGTGACGCAGCAACCTTTAGGCGGTAAGTCTCATTTTGGT
GGGCAGCGTTTTGGAGAG------------------------------------------
------------------------------------------------------------
------------------------------------------------------------
------------------------------------------------------------
------------------------------------------
>Candidatus Cryptoplasma californiense isolate CP-1  (KP276606)
------------------------------------------------------------
------------------------------------------------------------
------------------------------------------------------------
------------------------------------------------------------
------------------------------------------------------------
------------------------------------------------------------
------------------------------------------------------------
------------------------------------------------------------
------------------------------------------------------------
------------------------------------------------------------
------------------------------------------------------------
------------------------------------------------------------
------------------------------------------------------------
------------------------------------------------------------
------------------------------------------------------------
------------------------------------------------------------
------------------------------------------------------------
------------------------------------------------------------
------------------------------------------------------------
------------------------------------------------------------
------------------------------------------------------------
------------------------------------------------------------
------------------------------------------------------------
------------------------------------------------------------
------------------------------------------------------------
------------------------------------------------------------
------------------------------------------------------------
------------------------------------------------------------
------------------------------------------------------------
------------------------------------------------------------
------------------------------------------------------------
------------------------------------------------------------
------------------------------------------------------------
------------------------------------------------------------
------------------------------------------------------------
------------------------------------------------------------
------------------------------------------------------------
------------------------------------------------------------
------------------------------------------------------------
------------------------------------------------------------
------------------------------------------------------------
------------------------------------------------------------
------------------------------------------------------------
------------------------------------------------------------
------------------------------------------------------------
------------------------------------------------------------
------------------------------------------------------------
------------------------------------------------------------
------------------------------------------------------------
------------------------------------------------------------
------------------------------------------------------------
------------------------------------------------------------
------------------------------------------------------------
------------------------------------------------------------
------------------------------------------------------------
------------------------------------------------------------
--------------------------------ACGTTTGGAGGATGGTACTCCTGTTGAT
ATTGTGCTTAATTCTTTAGGTGTGCCGTCTCGTATGAATGTTGGGCAGATATTGGAGACG
CATTTAGGCTGGGCTGCGGTCAATTTAGGCAAGAAGATAGGTAGGATGTTGGAT------
------------------------------------------------------------
------------------------------------------------------------
------------------------------------------------------------
---------------GAAGGGGGTGAGCAGGTAGTAGGGCGTGTTAGGAGTTTTTTATGT
GAGATATAT---GAAGGGCAGAAGTTAAGGGAT------GATATCCTCACAATGTCGGAT
AAGGCGTTGTTGAATTTTGCTGGCAGGTTGAGAAAGGGTGTGCCTATGGCTGCGCCTGTC
TTTGAGGGGCCAAAGGATTCTCAAATTTCTCGCCTTCTAGAGTTGGCAGATCTTGATTCT
TCGGGGCAGGTTGATCTGTATGATGGCATGTTTGGTGGCAAGTTCGATCGCAAGGTGACT
GTGGGGTATATTTACATGCTCAAGCTGCATCATCTGGTAGATGATAAGATACATGCTAGG
TCTGTCGGTCCATACGGGTTGGTGACGCAGCAACCTTTAGGCGGTAAGTCTCATTTTGGT
GGGCAGCGTTTTGGAGAG------------------------------------------
------------------------------------------------------------
------------------------------------------------------------
------------------------------------------------------------
------------------------------------------
>Anaplasma centrale str. Israel (NC_013532)
ATGTCTTCTGCGGGTGGTTCTTCTGGTCCCGGGTATGTGCTGAATGATTTTGACGCTGTT
CCTAGGCTCTCTTACGCGAAATCCATAGACATTCGCGACTCTTTGACGGATCTCATAAGG
ATACAGAGAGATTCTTATGACGCGTTCATAGGCATAGACAGGGGTGGTAGC------AGC
GGTATACAGAGCATCTTTCAGGCCATGTTCCCCATACGCGATCTCCTGGGCAGAGCAGTA
CTCGAGTTTGTGGGTTACAACATAGGTGAGCCGCAGTATGATGAGTACGAGTGTATCAAG
CGTGGGATTACCTTCTCCGTTCCCATACGGATTACTCTGCGCTTTGTTGTGTGGAAAGTG
CAGGAGGTATCCTTCAAGGAAGTCAAATATGTAGTTGATGAAGGAACCTCGGAGCGC---
---AGCGTCAAATACATGAAGGAGCAGGAGGTCTCCATTGGTGATTTGCCGATGATGACT
TCTTATGGGACTTTCATAATAAACGGCATAGAGCGGGTTATAGTTTCACAGATGCACCGT
TCCCCTGGGGTCTTTTTTGACAGCGACAAGGGTAAAACTTATAGTTCAGGTAAACTCATA
TATTCCGCGCGCGTTATACCTTATAGGGGCTCTTGGCTCGATTTCGAATTTGATATCAAA
GACATAATTTATTTTCGCATAGACAAGAAGAGAAAGCTTCCCGTTTCCTACCTGTTGAAA
GCCTTGGGAATGTCAAATAATGACATCCTTGATTCCTTTTATGACAAGGTGCTTTATGTG
AGGTGCGACAAGGGG---TGGAGGGTGCCGTTCATTGTTGACCGCTTCAAAGGCGTGCGT
CTTTCCTACGATCTCATGGATGTTGACGGCAACGTGCTTGTGAAAGCCAAT---ACCAGG
ATTACTTTGAGAATTGCGAAGAAGCTGCACGCTGACGGGCTTAGGGAGTATTTGGTTCCG
TTCTCTGGCATTGCTGGGATGTTTGTTGCGACTGATCTCGTGGATCCTGGTAGTGGTGCC
GTTATCATACACGCTGGTGAAACCATAACACCTGAGCACATTGTGAAACTGGAGCTGTTC
GACATCAGCGAAATTGCGTTTTTGAATATCGATTTTCTTACAGTTGGTCCGTACGTGTTG
AACACGCTGTTCCTGGACAAAAATATGACACAGGAAGATGCGCTGTTCGAAATTTACAGG
GTGCTCCGCTCTGGAGAGTCCCCCAATCTTGATGCGGTAAGGTCCTTTTTCAAGGGACTG
TTTTTCGAATCGGAAAGGTACGACCTGTCGGTTGTTGGTAGGATCAAGCTAAACAGTCAC
CTGGGTCTTGATGTTGACGAGAACCTAACCGTGCTTACCAAGGAAGATATAGTGCAGGTG
GTGAAGAAGCTGGTTCTGCTGCGTGATGGTGAGGGTGTTGTTGACGACATAGATCATCTT
GGCAACAGGAGAGTTAGGTCTGTTGGAGAGTTCATTGAAAATCAGTTCAGGATAGGGATT
TTGCGGTTAGAGCGCATGATTATGGACTACATGTCATCGGTGAATTTTGACAATGCAATG
CCCTGTGATTTCGTCAACCCCAAGGTGCTAGCTACCGTACTTAAAGACTTTTTCAGCTCC
TCGCAGCTGTCTCAGTTTATGGATCAGACGAATCCTCTGTCTGAAGTCACACACAAGCGT
AGGCTGTCTGCCCTGGGTCCCGGTGGTTTGACAAGGGAAAGGGCGGGCTTTGAGGTGCGT
GACGTGCATCCCACACATTATGGAAGGATATGCCCGATAGAAACTCCAGAAGGTCAGAAT
ATTGGCCTGATAAGCAGCCTTGCGATATATGCCAAAATTAACAAGTATGGGTTTATCGAG
AGCCCTTACCGCAAGGTTGAAAATCGAGTGGTGACAGATAAGGTGGAATACCTGTTGGCA
ATGCAGGAGGGCGACTATTACATAGCTGATGCTGGGGCGGCCATAGACAAAAACAACCGT
TTTGTGGATGATATGCTCTACTGTAGACATGGC---GGTAACTTCGTGATGGTGAAAAGC
GAGGATGTTGACTATGTCGACGTTTCTCCCAAGCAAATAGTGTCTGTAGCGGCCTCCCTC
ATTCCGTTTTTGGAGAATAACGACGCGAACCGTGCTCTAATGGGTTCGAATATGCAGCGT
CAAGCTGTGCCCCTGTTGAAGTCTGAGGCCCCCTTGGTCGGCACTGGAATGGAGTCCGTG
GTTGCTGCTGGGTCTGGTGCGGTGGTGCTGGCGAAGCGAGATGGTATCGTGCACCGCGTA
GATGGGTCCTATATAGTGATCCGGGCTTTTGACTCCAGCAAGGACGAGTGTCTGGGCGTA
GATATCTACAGGCTTAGGAAGTTTCAGCGCTCCAATCACAACACTTGTATTAATCAGCGG
CCTGTGGTTAGGCTCGGGGACTATGTAAAGGCCAATGATGTAATTGCGGATGGTTCGGCG
ATTGATAGAGGGGAACTGGCACTTGGAAAGAATGTACTTGTGGCCTTTATGTCCTGGCAG
GGTTACAACTTTGAAGATTCTATAGTGATTTCGAGTGACGTTGTTAAGCGGGACGTGTTT
ACCTCCATACACATAGAAGAGTTTGAGTGTGTTGTAAGGGATACTCCTCTGGGCCCCGAA
AAGATAATGCGATCTGTGCCTGATGTGAATGAAGAGAGTCTTAGTCACCTGGACGATGTT
GGGATTGTAAATATCGGTGCTGAGGTCTCTGCAAGTAGCATCCTAGTGGGTAAGGTTACA
CCTAGGCCTCCGGTGTCTCTTCCTCCTGAGACAAAGCTGCTCGTTACCATTTTTGGTGAG
AAGGTCTTCGATTGCGTCGACTCCTCACTTTATCTGCCGCCTGACGTTGAAGGGACCGTG
ATAGACGTTCATGTGTTCGTAAGGCGTGGGGTGGAAGAGAACGATAGGTCGCTGCTAATC
AAGCAAAGCGAAATAAGTAGCTTTGTGAAGGAAAGGGACTATGAAATCGACGTTGTGAGC
GAGTACTTCCACGATGAGCTTAAAAAACTTCTTCGCAATGCGGGGGTAAAGGTC------
------------AAGGGGCACAGCGACCTTGATAGCTTTTTTGCTGAGGCATCTGACGAC
GCCCTATGGAACACCGGGCTTGCTGATGTGAAAGTTGCGGATAAAGTTAAGGATATGAGA
GAAAGATTTGACTCCATTGTCGGCGAGGCGCATCGCAAGTTTGAGCAGAAAGTGGATAAG
CTGAACTACGGCTACGATTTACCGCAGGGTGTGTTGACAATAGTCAAGGTGTTTGTGGCG
GTTAAGCACAATTTGCAGCCCGGGGATAAGATGGCCGGTAGGCACGGGAATAAGGGTGTG
ATATCGAGAATCGTTCCCGCGGAAGATATGCCGCACTTAGAGGATGGAACTCCGGTGGAC
ATTATCCTGAATTCTCTGGGTGTACCTTCCCGTATGAATATTGGGCAGATTCTGGAAACC
CATCTAGGTTGGGCTGCTGTAAATCTGGGTAAGAAGATAGGCAGGATACTCGAT------
------------------------------------------------------------
------------------------------------------------------------
------------------------------------------------------------
---------------GGAGGTGGGCCGTCCATGATTGCTGACCTGAGGGATTTTCTGGAT
AAGATTTAC---GATGGGCAGAAGTTAAAGGAC------GACGTAGCGTCAATGTCAGAT
GAGGCACTGCTGGTGTTTGCCAATAGGCTGAGAAAGGGGGTGCCCATGGCTGCTCCGGTG
TTTGAGGGCCCGAAGGATGCGCAGATTTCCAAGTTGTTGGAGCTTGCCGAGGTTGATCCG
TCTGGGCAGGTGGATCTTTACGACGGGCGTCTGGGTAAGAAGTTTGATCGCAAGATCACC
GTTGGGTACATATACATGCTGAAGTTACACCACCTGGTTGATGACAAAATACACGCCAGA
TCTGTGGGCCCATATGGCTTGGTGACCCAGCAACCTCTGGGTGGTAAATCCCACTTTGGA
GGGCAGAGGTTTGGTGAGATGGAATGTTGGGCATTGCAGGCCTATGGTGCAGCATATACC
TTGCAAGAAATGCTTACAGTGAAATCTGATGACATTGTGGGTCGGGTAAAAATTTATGAG
TCCATAATAAAGGGTGATAGCAACTTTGAGTGTGGCATTCCGGAGTCATTCAACGTTATG
GTTAAGGAACTGCGCTCCCTGTGTCTCAATGTTGTGCTGAAGCAAGATAAAGAGTTTACT
AGTGGCGAAGTGGAGTAG------------------------
>Anaplasma marginale str. Florida (NC_012026)
ATGTCTTCTGCGGGTGGTTCTTCTGGTCCCGGGTATGTGCTGAATGATTTCGACGCTGTT
CCTAGGCTCTCTTACGCGAAATCCATAGACATTCGCGATTCTTTGACGGATCTCATAAGG
ATACAAAGGGATTCTTATGACGCGTTTATAGGTATAGATAGGGATGGGAGC------AGC
GGCATACAGAGCATTTTCGAGGCCATGTTTCCCATACGCGATCTTCTGGGTAGAGCAGTG
CTCGAGTTTGTGGGCTACAACATAGGCGAGCCGCAGTATGATGAATACGAGTGCATTAAG
CGCGGAATTACTTTTTCCGTTCCCATACGAATTACCCTGCGCTTTGTTGTATGGAAAGTG
CAGGAGGTGTCCTTCAAGGAAGTCAAGTACGTGGTTGATGAGGATACCTCAGAACGT---
---AGCGTGAAATATATGAAAGAGCAGGAAGTTTCCATTGGTGATTTGCCGATGATGACT
TCATATGGAACTTTCATAATCAACGGAATAGAGCGGGTAATAGTTTCCCAGATGCACCGT
TCTCCCGGGGTCTTTTTCGACAGCGATAAGGGTAAGACTTATAGCTCGGGTAAGCTCATT
TACTCCGCGCGCGTTATACCATACAGGGGCTCCTGGCTCGATTTTGAATTTGACATCAAA
GACATAATTTATTTCCGCATAGACAAGAAGAGAAAGCTCCCCGTATCTTACTTGCTAAAA
GCCTTGGGGATGTCAAATAACGACATCCTTGACGCGTTTTACGACAAGGTGATTTACACG
AGGTGCGACAAGGGG---TGGAGGGTGCCCTTCATTGTTGACCGATTCAAAGGTGTGCGC
CTTTCCTATGATCTCATGGATGTCGACGGCAGCGTGCTTGTGAAGGCCAAT---ACCAGA
ATTACCTTGAGAATTGCAAAAAAGCTGTACGCTGATGGGCTTAGGGAATACATGGTGCCG
TTCTCTGGCATTACCGGGATGTTCGTTGCAGCCGATCTTGTAGATCCGAGTAGTGGTGCG
GTCATCGTGTCTGCGGGTGAGACCATAACGTCTGAGCATATAGTGAAGCTAGAGCTGTTT
GATATCAGCGAGATTGCGTTTTTGAATATCGACTTCCTCACAGTTGGTCCGTACGTGTTG
AACACACTGTTCCTGGACAAGAATATGACGCAGGAAGATGCGCTGTTCGAGATTTACAGA
GTGCTTCGTTCTGGTGAGTCCCCTAACCTTGATGCAGTGAAGTCCTTTTTCAAGGGGCTG
TTCTTCGAGTCAGAAAGGTACGATCTGTCAGTTGTTGGTAGAATAAAGCTGAACAGCCAT
CTAGGCCTGGATGTTGACGAGAACACGACTGTGCTCACCAAAGAGGACATAGTGCAAGTA
GTGAAAAAGCTGGTCTTGCTGCGTGACGGCGAGGGTGTTGTTGATGACATAGACCACCTT
GGAAACAGAAGGGTCAGGTCTGTTGGGGAATTCATTGAGAATCAATTCAGGATAGGGATT
TTGCGGTTGGAGCGCATGATTATGGACTATATGTCCTCGGTGAACTTTGACAATGCGATG
CCCTGTGATTTCGTCAATCCTAAGGTGCTGGCTACAGTACTTAAGGACTTTTTCAGCTCA
TCGCAGCTGTCTCAATTTATGGATCAGACGAATCCCCTGTCCGAAGTTACGCATAAACGC
AGGCTGTCTGCTCTAGGGCCGGGTGGCTTAACCAGAGAAAGGGCGGGATTTGAGGTTCGT
GACGTGCATCCCACGCACTACGGGAGGATATGTCCGATAGAAACTCCTGAAGGTCAGAAT
ATTGGCCTTATAAGCAGCCTTGCCATATATGCCAAGATTAACAAGTACGGGTTTATCGAG
AGCCCGTACCGCAAGGTTGAAAATAGGGTGGTGACGGATAAAGTAGAGTACCTGTTGGCG
ATGCAGGAGGGCGACTATTACATCGCTGATGCCGGGGCAGCCATAGATGAGAACAATCGT
TTTGTGGATGATATGCTCTACTGTAGGCACGGT---GGCAACTTTGTGATGGTGAAAAGC
GAAGATGTTGACTACGTCGACGTTTCCCCAAAGCAGATAGTGTCTGTAGCGGCCTCTCTC
ATACCGTTTTTGGAGAACAATGACGCAAACCGTGCCCTGATGGGCTCCAACATGCAGCGC
CAGGCCGTACCCTTATTGAAGTCAGAGGCCCCACTGGTTGGAACCGGGATGGAATTTGTA
GTCGCTGCCGGGTCCGGTGCGGTGGTGTTGGCGAAGCGTGACGGCATCGTTCACCGCGTT
GATGGGTCCTACATAGTAATCCGCGCTTTTGATGCCAACAAGGATGAGTGTTTGGGTGTT
GATATTTATAGACTCAGGAAGTTTCAGCGCTCTAATCACAATACATGCATTAACCAACGA
CCCGTGGTTAAACTTGGAGATTATGTGAAGGCCAATGACGTGATCGCGGATGGTTCGGCG
ATTGACAGGGGAGAGTTGGCGCTTGGGAAGAATGTACTTGTGGCCTTTATGTCTTGGCAA
GGTTACAACTTTGAAGATTCCATAGTAATTTCGAGCGACGTAGTTAAACGGGATGTGTTT
ACCTCCATACACATAGAGGAGTTCGAGTGCGTTGTAAGGGATACCCCCTTAGGTCCCGAG
AAGATAATGCGGTCTGTGCCTGATGTAAATGAGGAAAGTCTGAGTCACTTAGACGATGTT
GGAATCGTGAACATAGGTGCCGAGGTATCTGCAAGTAGTATCCTGGTGGGCAAGGTTACG
CCTAGGCCCCCGGTGTCTCTTCCTCCTGAGACTAAGCTGCTTGTCACCATATTTGGTGAA
AAGGTCTTCGACTGTGTTGACTCTTCGCTCTATCTGCCGCCGGACGTTGAGGGAACTGTC
ATAGACGTTCATGTGTTTGTAAGGCGGGGGGTAGAGGAGAACGATAGGTCGCTGCTAATC
AAGCAGAGCGAAATAAGTAGCTTTGTGAAGGAGCGGGACTATGAGATCGACGTCGTGAGC
GAATACTTCCATGACGAACTCAGGAAACTGCTCCGCAATGCGGGGGTGAAAGTC------
------------AAGGGGTACAGCGACCTCGATAGTTTTTTTGCTGAGGCGTCTGACGAT
ACACTCTGGAGTACTGGGCTTGCTGATGCAAAAGTGGCTGCTAAAGTCAAAGATATGAGG
GAGAGGTTTGACTCCATCGTTGGCGAGGCACATCGCAAATTTGAGCAGAAAGTAGATAAG
CTGAACTACGGCTACGATCTGCCTCAGGGCGTGTTGACAATAGTCAAGGTTTTTGTGGCG
GTTAAGCACAATTTACAGCCTGGGGATAAGATGGCCGGTAGGCACGGGAATAAGGGGGTG
ATATCAAGAATCGTTCCCGCGGAAGATATGCCTCACTTGGAAGACGGAACCCCAGTGGAT
ATCATACTCAACTCTCTAGGTGTGCCCTCCCGTATGAATATCGGACAAATTCTGGAAACC
CATCTGGGTTGGGCCGCTGTGAATCTGGGCAAGAAGATAGGCAGGATACTCGAT------
------------------------------------------------------------
------------------------------------------------------------
------------------------------------------------------------
---------------AAGGGCGGGCCGTCTATGATCGCTGACCTTAGAGATTTTCTAGAT
AAGATCTAC---GATGGGCAGAAGCTCAAGAGC------GACATAGCGTCTATGTCATCT
GAGGCGTTGCTAGTGTTTGCCAATAGGCTGCGGAAGGGTGTGCCTATGGCTGCCCCAGTG
TTCGAGGGCCCGAAGGACGCGCAAATTTCCAAGTTGTTGGAACTAGCTGAGGTTGATCCG
TCTGGGCAGGTATATCTTTACGACGGGCGCTTGGGTAAGAAATTTGATCGGAAAATAACC
GTGGGGTACATATATATGTTGAAGTTGCACCACCTGGTTGATGACAAAATACATGCTAGA
TCTGTGGGCCCATACGGTTTGGTGACCCAGCAACCTCTGGGTGGTAAATCCCATTTTGGA
GGGCAGAGGTTTGGTGAGATGGAATGCTGGGCGCTGCAGGCTTATGGTGCAGCGTATACC
TTGCAGGAGATGCTTACGGTGAAATCCGATGATATTGTAGGTCGGGTCAAGATTTATGAG
TCCATAATAAAGGGTGATAGCAACTTTGAGTGTGGTATTCCGGAATCATTCAACGTTATG
GTCAAGGAGCTGCGCTCCCTGTGTCTCAATGTTGTACTGAAGCAGGACAAGGAGTTTACT
AGTGGCGAAGTGGAGTAG------------------------
>Anaplasma odocoilei str. UMUM76 (JX876643)
------------------------------------------------------------
------------------------------------------------------------
------------------------------------------------------------
------------------------------------------------------------
------------------------------------------------------------
------------------------------------------------------------
------------------------------------------------------------
------------------------------------------------------------
------------------------------------------------------------
------------------------------------------------------------
------------------------------------------------------------
------------------------------------------------------------
------------------------------------------------------------
------------------------------------------------------------
------------------------------------------------------------
------------------------------------------------------------
------------------------------------------------------------
------------------------------------------------------------
------------------------------------------------------------
------------------------------------------------------------
------------------------------------------------------------
------------------------------------------------------------
------------------------------------------------------------
------------------------------------------------------------
------------------------------------------------------------
------------------------------------------------------------
------------------------------------------------------------
------------------------------------------------------------
------------------------------------------------------------
------------------------------------------------------------
------------------------------------------------------------
------------------------------------------------------------
------------------------------------------------------------
------------------------------------------------------------
------------------------------------------------------------
------------------------------------------------------------
----------------------GCGGAGCGCCATTGGTAGGAACAGGTATGGAGTCTGTT
GTGGCGGCAGGTTCTGGTGCTGTAGTCTTGGCGAAACGCGATGGTATAGTGCACAGGGTT
GATGGCTCTTATGTAGTTGTGAGGGCCTTTGACAAAAATAAGGACGAATACCTTGGTGTT
GATATATACAAGCTTAGGAAGTTTCAGCGCTCCAATCACAATACATGTATCAACCAGCGG
CCTATAGTTAAGATAGGGGATTATGTTCGGGAGAACGATGTTATTGCAGATGGGGCCGCT
ATAGATCGGGGTGAGCTTGCGCTGGGTAAGAATGTTCTAGTGGCGTTTATGTCATGGCAG
GGCTACAACTTCGAAGACTCTATCGTTATGTCTAGCGACGTAGTGAAGAGGGATGTCTTT
ACCTCCATTCACATAGAAGAGTTTGAGTGTGTGGTGCGAGATACTCCTCTGGGGCCGGAG
AAGATTATGCGTTCTGTGCCGGATGTTAATGAAGAGAATCTGAGCCATTTGGATGATGTT
GGTATAGTTAATATTGGGGCGGAAGTCTCTGCTAGTAGTGTGTTGGTAGGAAAGGTCACG
CCAAGGCCTCCAGTCTCTTTGCCACCTGAGACGAAGCTTCTAGTTACTATTTTTGGTGAA
AAAGTATTCGATTGCGTAGAT-CGTCTCTGTATCTGCCGCCCGATGTTGAAGGA-CAGTG
ATAGATGTGCATGTGTTTGTGCG-GAGGGGGTAGAGGAGAATGATAGGTCGCTGCTCATA
AGCAGAGTGAGATCAGTAACTTTCATGAAGGAGCGCGACTATGAGATAGATGTTGTTAGT
GAGTATTTTCACGATGAGTTGAAGAAGCTGCTGCGGAGTGCCGATGTTCCTCTG------
------------AATGGCCATGCAGATTTGGATAGTTTGTTTGCTGCTACGTCTACCGAT
GCCCTGTGGGAAATGGGGCTAGCTTCTTCTAAGGTCTCTGCCAAAGTCTCCGAGATGAAG
GGGAAGTTTGATGAGATAGTGAGTGAGGCCCATAGTAAGTTTGAGCAGAAGATAGATAAG
CTTAACTATGGCTATGATTTGCCTCAGGGCGTGCTTACTATTGTCAAGGTCTTTGTGGCG
GTGAAGCATAATTTACAGCCAGGAGATAAGATGGCTGGTCGTCACGGTAACAAGGGTGTT
ATTTCCAGAATAGTGCCAGTTGAAGATATGCCTCATCTCGAGGATGGAACCCCTGTGGAT
ATAATTCTCAACTCTTTGGGTGTTCCTTCGCGGATGAACATAGGTCAGATTCTTGAGACG
CATTTAGGTTGGGCTTCTGTAAACCTTGGAAAGAAAATCGCTAGAATGCTTGAT------
------------------------------------------------------------
------------------------------------------------------------
------------------------------------------------------------
---------------CAGGGGGGCGATTCTGTTGTTGAAGATGTTAGAAGCTTTTTAGGT
GAGGTGTAC---AAGGGGCAGAAGCTCGGAAAG------GATGTAGCTTCGATGTCGGAT
GAGGCCTTGCTGCAGTTTGCGAATAGGTTGCGGAAGGGTGTTCCCATGGCGGCTCCGGTG
TTTGAGGGGCCGAAGGATGCGCAGATTTCACGTCTCTTGGAGTTGGCAGAAGTTGATCCC
TCTGGTCAGGTTGATTTGTATGATGGGCGCTTGGGTAATAAGTTCGATCGTAAGGTTACC
GTGGGGTACATCTATATGCTGAAGCTGCATCACCTTGTTGACGATAAAATACACGCTAGG
TCTGTGGGGCCGTATGGTTTGGTTACACAGCAGCCTCTAGGTGGAAAGTCTCACT-----
------------------------------------------------------------
------------------------------------------------------------
------------------------------------------------------------
------------------------------------------------------------
------------------------------------------
>Anaplasma phagocytophilum str. HZ (NC_007797)
---ATGTCTTCTGCGGGTGATTCTGGTCCCGGGTATGTGCTGAATGATTTTGATGCTGTT
CCTAGGCTTTCTTACGCGAGGTCTATAGACATTCGCGATTCTTTGAGTGATTTGATAAGA
ATACAGAGAGATTCTTATGATGCCTTCATAGGGATTGATGAGGGTAGTAGT------GGC
GGTATACAAAGCATATTCCAGTCGATGTTTCCCATACGAGATCCTTTGGGGAGGGCTGTA
CTCGAGTTCGTGAGTTGTAATATTGGGGAGCCTCAATATGATGAATACGAGTGCATAAAA
CGTGGGATAACGTTTTCTGTGCCGATGCGCATAACTCTTCGTTTTGTTGTGTGGAAGGTG
CAGGAGGTTTCATTCAAGGAAGTTAAGTACGTCGTAGATGAGGGCACTCTTGAGAGG---
---AGTGTTAAGTACATGAAGGAGCAGGAGGTGTCTATTGGCGATCTTCCGATGATGACA
TCATATGGAACCTTCATCATCAATGGTATAGAGAGGGTTATTGTTTCCCAGATGCATCGG
TCTCCTGGTGTCTTTTTTGACAGTGATAAGGGGAAGACATACAGTTCTGGGAAGCTAATT
TATTCTGCGCGTATCATCCCTTACAGGGGCTCGTGGCTTGATTTTGAATTTGACATCAAG
GACATCATTTACTTCCGAATAGATAAAAAGCGTAAACTCCCGGTCACCTACTTATTAAAG
GCCCTTGGGATGTCTAACAATGATATCCTAGACACATTTTATGACAAAGTTCTTTACGTA
AGAAGTGATAAGGGT---TGGAAGGTACCCTTTGTAGTGGATCGCTTTAAGGGTGTGAGG
CTGTCTTATGATCTTATGGACGTAGACGGTAATGTGCTGATTAAGGCGAAT---ACTAGG
ATTACTCTCAGGATTGCTAAAAAGTTATATGCTGATGGCTTAAGGGAATATTTGGTGCCT
TTCGCGGGGATTTCTGGGTTGTTCGTGGCAACTGACTTGGTGGATCCTGCTAGTGGTGCT
GTGATTGTTTCTGCGGGTGAGGCGATAGCTGCGGAGCACATTGTAAAATTAGAATTGTTT
GATATCAGTGAGATAGCGTTTTTGAACATAGACTTTTTGACAGTTGGTCCTTATGTTCTG
AATACTCTATTTTTGGACAGGCATATAACGCAAGAGGATGCGCTGTTTGAGATATATAGG
GTATTGCGTTCTGGAGAATCTCCAAATTTAGAAGCTGTGAAGTCATTCTTTAAAGGGCTC
TTTTTTGAGCCAGATAGGTATGATTTGTCAGTTGTTGGAAGAATTAAGCTGAACAGTCAT
TTGCGCTTAGATATAGATGAGAATCTCACTGTCCTTACTAAGGATGACATAGTACACGTA
ATAAAGAAGTTGGTTTTATTGCCTGATGGTGAGGGTGTAGTTGATGATATAGACCATCTT
GGTAATAGGCGGGTAAGGTCTGTAGGGGAGTTCATAGAGAATCAATTCCGGGTTGGTATA
TTGCGGCTCGAGAGAATGATTATGGATTACATGTCCTCGGTTAACTTTGATAATGCGGTG
CCGTGTGACTTTGTTAATCCTAAGATCTTGGCTACGGTGTTGAAAGACTTTTTCAGTTCT
TCGCAGCTTTCGCAGTTTATGGATCAGACTAATCCTCTCTCAGAGGTTACGCATAAGCGT
AGGTTATCGGCGTTGGGTCCTGGTGGTTTAACGAGAGAAAGGGCTGGTTTTGAAGTTCGT
GACGTTCACCCTACGCACTATGGTAGGATATGTCCTATTGAAACTCCGGAAGGACAGAAT
ATTGGTCTTATTAGTAGTCTCGCTATATATGCTAAGATAAACAAGTATGGCTTTATTGAA
AGCCCGTACAGGAAGGTTATTGATGGCGTAGTTACTGATTCTGTAGAGTATCTTTTGGCT
ACACAGGAGAGTGACTATTATATTGCTGATGCGGGCGCTGCCCTTGATGAGAATAACCGT
TTTGTGGATGATATGCTGTATTGTCGCCATGGC---GGTAACTTCGTGATGGTGAAGCGT
GAAGACGTGAATTACATTGATGTATCTCCAAAGCAGATAGTTTCTGTTGCAGCGTCGCTG
ATTCCGTTTTTGGAAAACAATGACGCGAACCGTGCTCTAATGGGTTCAAATATGCAGCGT
CAGGCGGTGCCATTACTAAAGGCTGAAGCGCCTTTGGTGGGTACTGGTATGGAATCAGTT
GTTGCGGCAGGTTCAGGTGCCGTCGTATTGGCTAAGCGCGATGGTGTAGTACACAGGGTT
GACGGGTCTTATATCGTAATCAGGGCTTTTGATAAGAATAAGGACGAGTATCTTGGTGTT
GATATATACAAACTGAGAAAGTTCCAGCGTTCAAATCATAATACATGTATCAATCAGAGG
CCTATAGTTAAGATAGGGGATTACGTTAGGACTAATGATGTTATTGCCGATGGTGCCGCT
ATAGATCGTGGTGAGTTGGCGTTGGGTAAAAATGTCCTTGTTGCCTTTATGTCATGGCAG
GGTTACAACTTTGAGGACTCGATAGTAATATCCAGTGATGTTGTGAAGAGGGATGTCTTC
ACTTCAATTCACATAGAAGAGTTTGAATGTGTTGTGCGGGATACTCCGCTTGGTCCTGAG
AAGATCATGCGTTCGGTGCCGGATGTGAATGAGGAAAGTCTCAGTCATCTGGATGATGTT
GGTATTGTAAATATCGGGGCTGAGGTTTCTGCTGGTAGTGTTTTGGTGGGTAAAGTGACT
CCGAGACCGCCGGTTTCATTGCCGCCTGAGACGAAGCTTTTGGTGACAATTTTCGGTGAG
AAGGTATTCGATTGCGTTGATTCTTCTTTATATTTGCCGCCGGATGTTGAGGGAACGGTT
ATAGACGTTCATGTGTTTGTTAGAAGGGGCGTTGAGGAGAATGATAGATCTTTGCTTATC
AAGCAAAGTGAGGTGAATAGCTTCAGGAAGGAGCGTGACTACGAAATAGATGTTGTCAGT
GAGTACTTCTATGATGAGCTGAAGAAGTTGCTTTGTAGTGCTGATTTGCCGTTG------
------------AATGGTCATGCTGATGTAGAGAGTCTTCTAGCTGCGAAGTCTTTGGAA
GCGTTATGGGAAATTGGTCTATCGAATCCTAAGATATCTGCCAAAGTTGCTGATATGAAG
GGTAAATTTGATGAGTTGATTACTGAAGCTCATAGTAAATTTGACCAAAAGATAGACAAG
CTTAATTACGGCTATGATTTGCCGCAGGGTGTTCTGACTATTGTAAAGGTCTTTGTGGCT
GTTAAGCATAATTTGCAGCCAGGAGATAAAATGGCTGGTCGGCATGGTAACAAGGGGGTT
ATTTCGAGAATAGTTCCTGTTGAGGATATGCCGCATCTAGAGGATGGTACGCCCGTGGAT
ATAATCTTGAATTCTCTGGGTGTACCTTCGCGTATGAATATAGGGCAGATCCTTGAAACT
CACTTGGGTTGGGCTGCAGTGAATTTGGGTCATAGGGTAGGTAGGATGCTTGAT------
------------------------------------------------------------
------------------------------------------------------------
------------------------------------------------------------
---------TCAGGGGAAGAAGAAGGGCCGGTAGTTGAGAGTATTCGTAGCTTTTTGAGC
GAAGTATAT---GAAGGGCAAAAGCTTAAGGAA------GATGTGGCTTCTATGTCGGAT
GAGGCTTTGCTGAAGTTTGCCAATAGGCTCAGAAGAGGTGTTCCTATGGCTGCTCCGGTG
TTTGAGGGTCCGAAGGATGCGCAGATTTCCCGGCTTTTGGAATTAGCGGATGTTGATCCG
TCTGGGCAGGTGGATCTTTATGATGGGCGTTCAGGGCAGAAGTTTGATCGCAAGGTAACT
GTTGGATACATTTACATGTTGAAGCTCCATCACTTGGTGGATGACAAGATACATGCTAGG
TCTGTTGGTCCGTATGGTCTGGTTACTCAGCAACCTCTTGGAGGAAAGTCGCACTTTGGT
GGGCAGAGATTTGGGGAAATGGAATGCTGGGCATTGCAGGCCTATGGTGCTGCTTATACT
TTGCAGGAAATGCTAACTGTCAAATCTGACGATATCGTAGGTAGGGTAAGAATCTATGAA
TCCATAATTAAGGGGGATAGCAACTTCGAGTGTGGTATTCCTGAGTCGTTTAATGTCATG
GTCAAGGAGTTACGCTCGCTGTGCCTTGATGTTGTTCTAAAGCAGGATAAAGAGTTTACT
AGTAGCAAGGTGGAGTAG------------------------
>Anaplasma phagocytophilum isolate MR-23 (KP276607)
------------------------------------------------------------
------------------------------------------------------------
------------------------------------------------------------
------------------------------------------------------------
------------------------------------------------------------
------------------------------------------------------------
------------------------------------------------------------
------------------------------------------------------------
------------------------------------------------------------
------------------------------------------------------------
------------------------------------------------------------
------------------------------------------------------------
------------------------------------------------------------
------------------------------------------------------------
------------------------------------------------------------
------------------------------------------------------------
------------------------------------------------------------
------------------------------------------------------------
------------------------------------------------------------
------------------------------------------------------------
------------------------------------------------------------
------------------------------------------------------------
------------------------------------------------------------
------------------------------------------------------------
------------------------------------------------------------
------------------------------------------------------------
------------------------------------------------------------
------------------------------------------------------------
------------------------------------------------------------
------------------------------------------------------------
------------------------------------------------------------
------------------------------------------------------------
------------------------------------------------------------
------------------------------------------------------------
------------------------------------------------------------
------------------------------------------------------------
------------------------------------------------------------
------------------------------------------------------------
------------------------------------------------------------
------------------------------------------------------------
------------------------------------------------------------
------------------------------------------------------------
------------------------------------------------------------
------------------------------------------------------------
------------------------------------------------------------
------------------------------------------------------------
------------------------------------------------------------
------------------------------------------------------------
------------------------------------------------------------
------------------------------------------------------------
------------------------------------------------------------
------------------------------------------------------------
------------------------------------------------------------
------------------------------------------------------------
------------------------------------------------------------
------------------------------------------------------------
--------------------------------ACATCTAGAGGATGGTACGCCCGTGGAT
ATAATCTTGAATTCTTTGGGTGTACCTTCGCGTATGAATATAGGGCAGATCCTTGAAACT
CACTTGGGTTGGGCTGCAGTGAATTTGGGTCATAGGGTAGGTAGGATACTTGAT------
------------------------------------------------------------
------------------------------------------------------------
------------------------------------------------------------
---------TCAGGGGAAGAAGAAGGGCCGGTAGTTGAGCGTATTCGTAGCTTTTTGAGC
GAAGTATAT---GAAGGGCAAAAGCTTAAGGAA------GATGTGGCTTCTATGTCGGAT
GAGGCTTTGCTGAAGTTTGCCAATAGGCTCAGAAGAGGTGTTCCTATGGCTGCTCCGGTG
TTTGAGGGTCCGAAGGATGCGCAGATTTCCCGGCTTTTGGAATTAGCGGATGTTGATCCG
TCTGGGCAGGTGGATCTTTATGATGGGCGTTCAGGGCAGAAGTTTGATCGCAAGGTAACT
GTTGGATACATTTACATGTTGAAGCTCCATCACTTGGTGGATGACAAGATACATGCTAGG
TCTGTTGGTCCGTATGGTCTGGTTACTCAGCAACCTCTTGGAGGAAAGTCGCACTTTGGT
GGGCAGAGATTTGGGGAA------------------------------------------
------------------------------------------------------------
------------------------------------------------------------
------------------------------------------------------------
------------------------------------------
