# Supplementary material for: Survey of Ixodes pacificus Ticks in California Reveals a Diversity of Microorganisms and a Novel and Widespread Anaplasmataceae Species
Source: PLoS One. 2015 Sep 16;10(9):e0135828. doi: 10.1371/journal.pone.0135828 (PMC4574436; doi:10.1371/journal.pone.0135828)
Supplement: S1 Data — (XLSX) [file pone.0135828.s005.xlsx]

## Sheet: S1 data
	16S rRNA sequence	Accession	1	2	3	4	5	6	7	8	9	10	11	12	13	14	15	16	17	18	19	20	21	22	23	24	25	26
1	Rickettsia endosymbiont of Ixodes pacificus str. Humboldt	LAOP01000001	ID	100	82.1	81.7	83.9	83.2	82.9	82.9	83.2	82.9	82.9	82.3	82.7	82.7	82.6	82.6	82.6	82.9	82.9	82.8	83.3	82.1	82.1	82.7	83.2	83.2
2	Rickettsia endosymbiont of Ixodes pacificus isolate CC-14	KP276590	100	ID	82.1	81.7	83.9	83.2	82.9	82.9	83.2	82.9	82.9	82.3	82.7	82.7	82.6	82.6	82.6	82.9	82.9	82.8	83.3	82.1	82.1	82.7	83.2	83.2
3	Neorickettsia sennetsu str. Miyayama	NC_007798	82.1	82.1	ID	99.2	84.3	83.5	83.9	83.1	84	83.8	84.1	84	85.3	85.3	85.3	85.3	85.3	84	84.2	84.3	84.1	83.4	84.1	84.4	84.5	84.5
4	Neorickettsia risticii str. Illinois	NC_013009	81.7	81.7	99.2	ID	84.1	83.4	83.6	83	83.6	83.5	83.8	83.6	85.1	85.1	85.1	85.1	85.1	83.8	84	84.1	83.8	83.2	83.9	84.4	84.4	84.4
5	Wolbachia endosymbiont of Drosophila melanogaster	NC_002978	83.9	83.9	84.3	84.1	ID	97.6	88.7	88.4	88.4	87.9	87.8	87.7	88.3	88.3	88.2	88.1	88.1	87.6	87.6	87.5	88.1	87.5	88.1	88.9	88.4	88.4
6	Wolbachia endosymbiont of Brugia malayi str. TRS	NC_006833	83.2	83.2	83.5	83.4	97.6	ID	88.3	88	88	87.3	87.4	87.4	87.6	87.6	87.6	87.3	87.3	86.9	86.7	86.8	87.6	86.7	87.5	88.4	88.1	88.1
7	'Candidatus Neoehrlichia lotoris' str. RAC413	LANX01000001	82.9	82.9	83.9	83.6	88.7	88.3	ID	97.9	94.1	93.3	93.8	93.6	91.7	91.7	91.8	91.6	91.6	91.8	91.7	91.9	92.1	90.9	91.7	91.8	92.4	92.3
8	'Candidatus Neoehrlichia mikurensis' str. TK4456	AB084582	82.9	82.9	83.1	83	88.4	88	97.9	ID	93.8	92.5	93.1	93.3	91.3	91.3	91.2	91.2	91.2	91.2	91	91.3	91.2	90.8	91.3	91.6	91.9	91.9
9	Ehrlichia ruminantium str. Welgevonden	NC_005295	83.2	83.2	84	83.6	88.4	88	94.1	93.8	ID	97.3	97.6	97.1	91.6	91.6	91.6	91.6	91.6	91.3	91.7	91.7	91.4	90.5	91.1	91.6	92.4	92.3
10	Ehrlichia canis str. Jake	NC_007354	82.9	82.9	83.8	83.5	87.9	87.3	93.3	92.5	97.3	ID	98.4	97.4	91.3	91.3	91.3	91.3	91.3	91.8	92	91.9	91.8	90.7	91.1	91.4	92.4	92.3
11	Ehrlichia chaffeensis str. Arkansas	NC_007799	82.9	82.9	84.1	83.8	87.8	87.4	93.8	93.1	97.6	98.4	ID	98.2	91.5	91.5	91.5	91.4	91.4	91.9	92.2	92	91.8	90.8	91.4	91.9	92.9	92.8
12	Ehrlichia muris str. AS145	NC_023063	82.3	82.3	84	83.6	87.7	87.4	93.6	93.3	97.1	97.4	98.2	ID	91.1	91.1	91.1	91.3	91.3	91.7	92.1	91.9	91.6	90.9	91	91.6	92.2	92.2
13	'Candidatus Cryptoplasma californiense' isolate MR-9	KP276585	82.7	82.7	85.3	85.1	88.3	87.6	91.7	91.3	91.6	91.3	91.5	91.1	ID	100	99.9	97.9	97.9	93.4	93.5	93.4	93.7	93.1	93.6	94.2	94	94
14	'Candidatus Cryptoplasma californiense' isolate CC-14	KP276586	82.7	82.7	85.3	85.1	88.3	87.6	91.7	91.3	91.6	91.3	91.5	91.1	100	ID	99.9	97.9	97.9	93.4	93.5	93.4	93.7	93.1	93.6	94.2	94	94
15	'Candidatus Cryptoplasma californiense' isolate CP-1	KP276587	82.6	82.6	85.3	85.1	88.2	87.6	91.8	91.2	91.6	91.3	91.5	91.1	99.9	99.9	ID	97.9	97.9	93.3	93.4	93.3	93.6	93	93.6	94.2	94	94
16	Anaplasma sp. clone HLAE344, Korea	GU075704	82.6	82.6	85.3	85.1	88.1	87.3	91.6	91.2	91.6	91.3	91.4	91.3	97.9	97.9	97.9	ID	100	94.1	94.2	94.1	94.2	93.4	94.1	94.3	94.2	94.2
17	Anaplasma sp. clone BJ01, China	JN715833	82.6	82.6	85.3	85.1	88.1	87.3	91.6	91.2	91.6	91.3	91.4	91.3	97.9	97.9	97.9	100	ID	94.1	94.2	94.1	94.2	93.4	94.1	94.3	94.2	94.2
18	Anaplasma centrale str. Israel	NC_013532	82.9	82.9	84	83.8	87.6	86.9	91.8	91.2	91.3	91.8	91.9	91.7	93.4	93.4	93.3	94.1	94.1	ID	99.1	99.3	98	95.3	95.8	96	96.3	96.2
19	Anaplasma marginale str. Florida	NC_012026	82.9	82.9	84.2	84	87.6	86.7	91.7	91	91.7	92	92.2	92.1	93.5	93.5	93.4	94.2	94.2	99.1	ID	99.4	98	95.2	95.9	96.2	96.3	96.2
20	Anaplasma ovis isolate OVI	AF414870	82.8	82.8	84.3	84.1	87.5	86.8	91.9	91.3	91.7	91.9	92	91.9	93.4	93.4	93.3	94.1	94.1	99.3	99.4	ID	97.9	95.2	96.1	96.2	96.4	96.3
21	'Anaplasma capra' str. A60	KJ700627	83.3	83.3	84.1	83.8	88.1	87.6	92.1	91.2	91.4	91.8	91.8	91.6	93.7	93.7	93.6	94.2	94.2	98	98	97.9	ID	94.4	95.8	95.7	95.7	95.6
22	Anaplasma bovis clone 499	GU937020	82.1	82.1	83.4	83.2	87.5	86.7	90.9	90.8	90.5	90.7	90.8	90.9	93.1	93.1	93	93.4	93.4	95.3	95.2	95.2	94.4	ID	95.9	96.5	96.3	96.4
23	Anaplasma odocoilei str. UMUM76	JX876644	82.1	82.1	84.1	83.9	88.1	87.5	91.7	91.3	91.1	91.1	91.4	91	93.6	93.6	93.6	94.1	94.1	95.8	95.9	96.1	95.8	95.9	ID	98	97.7	97.6
24	Anaplasma platys isolate Okinawa	AY077619	82.7	82.7	84.4	84.4	88.9	88.4	91.8	91.6	91.6	91.4	91.9	91.6	94.2	94.2	94.2	94.3	94.3	96	96.2	96.2	95.7	96.5	98	ID	98.3	98.4
25	Anaplasma phagocytophilum HZ	NC_007797	83.2	83.2	84.5	84.4	88.4	88.1	92.4	91.9	92.4	92.4	92.9	92.2	94	94	94	94.2	94.2	96.3	96.3	96.4	95.7	96.3	97.7	98.3	ID	99.9
26	Anaplasma phagocytophilum isolate MR-23	KP276588	83.2	83.2	84.5	84.4	88.4	88.1	92.3	91.9	92.3	92.3	92.8	92.2	94	94	94	94.2	94.2	96.2	96.2	96.3	95.6	96.4	97.6	98.4	99.9	ID
