# Supplementary material for: Survey of Ixodes pacificus Ticks in California Reveals a Diversity of Microorganisms and a Novel and Widespread Anaplasmataceae Species
Source: PLoS One. 2015 Sep 16;10(9):e0135828. doi: 10.1371/journal.pone.0135828 (PMC4574436; doi:10.1371/journal.pone.0135828)
Supplement: S2 Data — (XLSX) [file pone.0135828.s006.xlsx]

## Sheet: S2 data
	groEL sequence	Accession	1	3	4	5	6	7	8	9	10	11	12	13	14	15	18	19	20	21	22	23	24	25	26
1	Rickettsia endosymbiont of Ixodes pacificus str. Humboldt	LAOP01000001	ID	61.7	61	58.8	59.9	57	57.4	59.3	60	60.4	60.4	57	57	57	55.9	55.9	55.9	55.9	55.5	55.5	55.5	55.2	55.2
3	Neorickettsia sennetsu str. Miyayama	NC_007798	61.7	ID	98.5	58.8	59.9	57	56.7	57	57.4	57.4	57.8	54.1	54.1	54.1	54.4	54.4	54.4	54.1	52.9	52.9	52.9	52.9	52.9
4	Neorickettsia risticii str. Illinois	NC_013009	61	98.5	ID	59.5	60.2	57	56.7	57	57.4	57.4	57.8	54.1	54.1	54.1	54.4	54.4	54.8	54.4	52.9	52.6	52.9	53.3	53.3
5	Wolbachia endosymbiont of Drosophila melanogaster	NC_002978	58.8	58.8	59.5	ID	90.6	75	74.2	70.1	71.6	71.2	71.2	73.1	73.1	73.1	69	69	68.6	69.4	68.6	68.6	67.9	69	69
6	Wolbachia endosymbiont of Brugia malayi str. TRS	NC_006833	59.9	59.9	60.2	90.6	ID	73.5	72.3	69.7	71.6	71.6	71.6	72.3	72.3	72.3	68.2	68.2	68.6	69.4	68.6	69	68.2	69	69
7	'Candidatus Neoehrlichia lotoris' str. RAC413	LANX01000001	57	57	57	75	73.5	ID	96.6	87.6	86.9	88.4	88	87.6	87.6	87.6	83.5	83.5	83.9	84.3	82.4	83.5	82.8	82.4	82.4
8	'Candidatus Neoehrlichia mikurensis' str. TK4456	AB084583	57.4	56.7	56.7	74.2	72.3	96.6	ID	88.4	88	89.1	89.1	88.8	88.8	88.8	86.1	86.1	86.5	86.9	85.4	86.5	85.8	84.7	84.7
9	Ehrlichia ruminantium str. Welgevonden	NC_005295	59.3	57	57	70.1	69.7	87.6	88.4	ID	91	92.5	92.1	86.1	86.1	86.1	80.9	80.9	81.3	81.7	80.9	81.7	80.9	80.5	80.5
10	Ehrlichia canis str. Jake	NC_007354	60	57.4	57.4	71.6	71.6	86.9	88	91	ID	97.7	97.7	86.9	86.9	86.9	82.4	82.4	82.8	83.2	82.8	84.7	83.9	83.2	83.2
11	Ehrlichia chaffeensis str. Arkansas	NC_007799	60.4	57.4	57.4	71.2	71.6	88.4	89.1	92.5	97.7	ID	99.6	87.3	87.3	87.3	82	82	82.8	83.2	83.2	84.7	83.9	83.5	83.5
12	Ehrlichia muris str. AS145	NC_023063	60.4	57.8	57.8	71.2	71.6	88	89.1	92.1	97.7	99.6	ID	86.9	86.9	86.9	82	82	82.8	83.2	83.2	84.7	83.9	83.5	83.5
13	'Candidatus Cryptoplasma californiense' isolate MR-9	KP276600	57	54.1	54.1	73.1	72.3	87.6	88.8	86.1	86.9	87.3	86.9	ID	100	100	85.4	85.4	85.8	85.8	83.2	84.7	83.9	83.5	83.5
14	'Candidatus Cryptoplasma californiense' isolate CC-14	KP276601	57	54.1	54.1	73.1	72.3	87.6	88.8	86.1	86.9	87.3	86.9	100	ID	100	85.4	85.4	85.8	85.8	83.2	84.7	83.9	83.5	83.5
15	'Candidatus Cryptoplasma californiense' isolate CP-1	KP276602	57	54.1	54.1	73.1	72.3	87.6	88.8	86.1	86.9	87.3	86.9	100	100	ID	85.4	85.4	85.8	85.8	83.2	84.7	83.9	83.5	83.5
18	Anaplasma centrale str. Israel	NC_013532	55.9	54.4	54.4	69	68.2	83.5	86.1	80.9	82.4	82	82	85.4	85.4	85.4	ID	100	98.5	97.7	89.1	88.8	89.1	89.9	89.9
19	Anaplasma marginale str. Florida	NC_012026	55.9	54.4	54.4	69	68.2	83.5	86.1	80.9	82.4	82	82	85.4	85.4	85.4	100	ID	98.5	97.7	89.1	88.8	89.1	89.9	89.9
20	Anaplasma ovis isolate OVI	AF441131	55.9	54.4	54.8	68.6	68.6	83.9	86.5	81.3	82.8	82.8	82.8	85.8	85.8	85.8	98.5	98.5	ID	97.7	89.1	89.9	89.9	90.2	90.2
21	'Anaplasma capra' str. A60	KJ700629	55.9	54.1	54.4	69.4	69.4	84.3	86.9	81.7	83.2	83.2	83.2	85.8	85.8	85.8	97.7	97.7	97.7	ID	89.9	90.2	89.9	90.2	90.2
22	Anaplasma bovis clone 499	JN588562	55.5	52.9	52.9	68.6	68.6	82.4	85.4	80.9	82.8	83.2	83.2	83.2	83.2	83.2	89.1	89.1	89.1	89.9	ID	91.7	92.1	91	91
23	Anaplasma odocoilei str. UMUM76	JX876642	55.5	52.9	52.6	68.6	69	83.5	86.5	81.7	84.7	84.7	84.7	84.7	84.7	84.7	88.8	88.8	89.9	90.2	91.7	ID	97	92.5	92.5
24	Anaplasma platys isolate Okinawa	AY077621	55.5	52.9	52.9	67.9	68.2	82.8	85.8	80.9	83.9	83.9	83.9	83.9	83.9	83.9	89.1	89.1	89.9	89.9	92.1	97	ID	93.6	93.6
25	Anaplasma phagocytophilum HZ	NC_007797	55.2	52.9	53.3	69	69	82.4	84.7	80.5	83.2	83.5	83.5	83.5	83.5	83.5	89.9	89.9	90.2	90.2	91	92.5	93.6	ID	100
26	Anaplasma phagocytophilum isolate MR-23	KP276603	55.2	52.9	53.3	69	69	82.4	84.7	80.5	83.2	83.5	83.5	83.5	83.5	83.5	89.9	89.9	90.2	90.2	91	92.5	93.6	100	ID
