# Supplementary material for: Survey of Ixodes pacificus Ticks in California Reveals a Diversity of Microorganisms and a Novel and Widespread Anaplasmataceae Species
Source: PLoS One. 2015 Sep 16;10(9):e0135828. doi: 10.1371/journal.pone.0135828 (PMC4574436; doi:10.1371/journal.pone.0135828)
Supplement: S3 Data — (XLSX) [file pone.0135828.s007.xlsx]

## Sheet: S3 data
	gltA sequence	Accession	1	2	3	4	5	6	7	9	10	11	12	13	14	15	18	19	20	21	22	23	24	25	26
1	Rickettsia endosymbiont of Ixodes pacificus str. Humboldt	LAOP01000001	ID	100	44.3	45.6	52.7	51	46.2	49.5	47.9	47	48.7	45.8	45.8	45.8	46.2	47.9	45.4	48.3	44.5	47.5	46.2	47.5	47.5
2	Rickettsia endosymbiont of Ixodes pacificus isolate CC-14	KP276597	100	ID	44.3	45.6	52.7	51	46.2	49.5	47.9	47	48.7	45.8	45.8	45.8	46.2	47.9	45.4	48.3	44.5	47.5	46.2	47.5	47.5
3	Neorickettsia sennetsu str. Miyayama	NC_007798	44.3	44.3	ID	94.8	43	44.3	41.5	42.9	42	43.3	40.8	43.7	43.7	43.7	41.2	42.5	39.6	42.5	42	47	45	44.1	44.1
4	Neorickettsia risticii str. Illinois	NC_013009	45.6	45.6	94.8	ID	43.9	45.6	41.1	44.5	42.9	43.3	42.5	43.7	43.7	43.7	41.2	43.3	39.6	42.5	41.6	46.2	44.5	45	45.4
5	Wolbachia endosymbiont of Drosophila melanogaster	NC_002978	52.7	52.7	43	43.9	ID	83.6	52	53.3	55.4	53.3	55.4	52.5	52.9	52.9	51.2	52	52.1	50.8	46.2	51.6	49.5	51.6	51.6
6	Wolbachia endosymbiont of Brugia malayi str. TRS	NC_006833	51	51	44.3	45.6	83.6	ID	51.6	53.7	52.9	52.5	52.5	53.7	54.1	54.1	53.3	53.3	54.5	53.3	47.5	53.3	49.5	53.7	53.7
7	'Candidatus Neoehrlichia lotoris' str. RAC413	LANX01000001	46.2	46.2	41.5	41.1	52	51.6	ID	56.6	60	61.2	60	58.7	58.3	58.3	57	57	54.1	58.3	49.5	55	52.5	57.5	57.5
9	Ehrlichia ruminantium str. Welgevonden	NC_005295	49.5	49.5	42.9	44.5	53.3	53.7	56.6	ID	77.5	75.8	76.2	58.7	58.3	58.3	54.5	55.8	53.6	55	54.1	60.4	54.1	60	60
10	Ehrlichia canis str. Jake	NC_007354	47.9	47.9	42	42.9	55.4	52.9	60	77.5	ID	84.1	83.7	55.8	55.4	55.4	50.4	52.9	50.7	52	51.2	55.8	51.6	56.6	56.6
11	Ehrlichia chaffeensis str. Arkansas	NC_007799	47	47	43.3	43.3	53.3	52.5	61.2	75.8	84.1	ID	86.6	59.1	58.7	58.7	52	53.3	51.2	53.7	52.5	57.5	53.3	57.5	57.5
12	Ehrlichia muris str. AS145	NC_023063	48.7	48.7	40.8	42.5	55.4	52.5	60	76.2	83.7	86.6	ID	58.3	57.9	57.9	52	54.1	52.1	52.5	50.8	57	53.3	56.2	56.2
13	'Candidatus Cryptoplasma californiense' isolate MR-9	KP276592	45.8	45.8	43.7	43.7	52.5	53.7	58.7	58.7	55.8	59.1	58.3	ID	99.5	99.5	60.4	60.8	59.9	58.7	54.5	57.5	53.7	60.8	60.8
14	'Candidatus Cryptoplasma californiense' isolate CC-14	KP276593	45.8	45.8	43.7	43.7	52.9	54.1	58.3	58.3	55.4	58.7	57.9	99.5	ID	100	60.8	61.2	60.3	59.1	55	57.9	54.1	61.2	61.2
15	'Candidatus Cryptoplasma californiense' isolate CP-1	KP276594	45.8	45.8	43.7	43.7	52.9	54.1	58.3	58.3	55.4	58.7	57.9	99.5	100	ID	60.8	61.2	60.3	59.1	55	57.9	54.1	61.2	61.2
18	Anaplasma centrale str. Israel	NC_013532	46.2	46.2	41.2	41.2	51.2	53.3	57	54.5	50.4	52	52	60.4	60.8	60.8	ID	84.5	85.5	78.3	58.3	63.3	61.2	63.3	63.3
19	Anaplasma marginale str. Florida	NC_012026	47.9	47.9	42.5	43.3	52	53.3	57	55.8	52.9	53.3	54.1	60.8	61.2	61.2	84.5	ID	90.3	77.9	60.8	62.9	61.2	63.7	63.3
20	Anaplasma ovis str. GN27	JX559689	45.4	45.4	39.6	39.6	52.1	54.5	54.1	53.6	50.7	51.2	52.1	59.9	60.3	60.3	85.5	90.3	ID	78.2	57.4	59.4	57.9	63.7	63.2
21	'Anaplasma capra' str. A60	KJ700628	48.3	48.3	42.5	42.5	50.8	53.3	58.3	55	52	53.7	52.5	58.7	59.1	59.1	78.3	77.9	78.2	ID	59.1	64.5	62	62	62.5
22	Anaplasma bovis clone 499	JN588561	44.5	44.5	42	41.6	46.2	47.5	49.5	54.1	51.2	52.5	50.8	54.5	55	55	58.3	60.8	57.4	59.1	ID	60.8	57	59.5	59.5
23	Anaplasma odocoilei str. UMUM76	DQ020101	47.5	47.5	47	46.2	51.6	53.3	55	60.4	55.8	57.5	57	57.5	57.9	57.9	63.3	62.9	59.4	64.5	60.8	ID	73.3	62.5	62.5
24	Anaplasma platys isolate Okinawa	AY077620	46.2	46.2	45	44.5	49.5	49.5	52.5	54.1	51.6	53.3	53.3	53.7	54.1	54.1	61.2	61.2	57.9	62	57	73.3	ID	58.7	58.7
25	Anaplasma phagocytophilum HZ	NC_007797	47.5	47.5	44.1	45	51.6	53.7	57.5	60	56.6	57.5	56.2	60.8	61.2	61.2	63.3	63.7	63.7	62	59.5	62.5	58.7	ID	99.1
26	Anaplasma phagocytophilum isolate MR-23	KP276595	47.5	47.5	44.1	45.4	51.6	53.7	57.5	60	56.6	57.5	56.2	60.8	61.2	61.2	63.3	63.3	63.2	62.5	59.5	62.5	58.7	99.1	ID
