# Supplementary material for: Survey of Ixodes pacificus Ticks in California Reveals a Diversity of Microorganisms and a Novel and Widespread Anaplasmataceae Species
Source: PLoS One. 2015 Sep 16;10(9):e0135828. doi: 10.1371/journal.pone.0135828 (PMC4574436; doi:10.1371/journal.pone.0135828)
Supplement: S4 Data — (XLSX) [file pone.0135828.s008.xlsx]

## Sheet: S4 data
	rpoB sequence	Accession	1	2	3	4	5	6	7	9	10	11	12	13	14	15	18	19	23	25	26
1	Rickettsia endosymbiont of Ixodes pacificus str. Humboldt	LAOP01000001	ID	100	57.2	56.7	55.6	55.1	57.8	57.2	56.7	56.2	57.2	57.2	57.2	57.2	56.7	57.8	56.4	56.2	56.2
2	Rickettsia endosymbiont of Ixodes pacificus isolate CC-14	KP276609	100	ID	57.2	56.7	55.6	55.1	57.8	57.2	56.7	56.2	57.2	57.2	57.2	57.2	56.7	57.8	56.4	56.2	56.2
3	Neorickettsia sennetsu str. Miyayama	NC_007798	57.2	57.2	ID	97.2	65.4	63.2	64.8	63.7	64.3	64.3	64.3	65.9	65.9	65.9	63.2	62.7	63.2	63.2	63.2
4	Neorickettsia risticii str. Illinois	NC_013009	56.7	56.7	97.2	ID	65.4	63.2	64.8	63.7	63.7	64.3	64.3	65.9	65.9	65.9	63.2	62.7	63.2	63.7	63.7
5	Wolbachia endosymbiont of Drosophila melanogaster	NC_002978	55.6	55.6	65.4	65.4	ID	85.9	72.9	74	72.9	73.5	73.5	69.7	69.7	69.7	69.7	69.7	68.3	69.7	70.2
6	Wolbachia endosymbiont of Brugia malayi str. TRS	NC_006833	55.1	55.1	63.2	63.2	85.9	ID	70.8	72.4	71.8	71.8	71.8	67.5	67.5	67.5	68.1	68.6	66.6	69.1	69.7
7	'Candidatus Neoehrlichia lotoris' str. RAC413	LANX01000001	57.8	57.8	64.8	64.8	72.9	70.8	ID	86.4	85.9	86.4	87	81	81	81	81.6	81	79	77.8	78.3
9	Ehrlichia ruminantium str. Welgevonden	NC_005295	57.2	57.2	63.7	63.7	74	72.4	86.4	ID	95.6	93.5	97.2	80	80	80	82.1	81.6	78.5	78.9	79.4
10	Ehrlichia canis str. Jake	NC_007354	56.7	56.7	64.3	63.7	72.9	71.8	85.9	95.6	ID	95.6	98.3	80	80	80	81.6	81	78.5	78.9	79.4
11	Ehrlichia chaffeensis str. Arkansas	NC_007799	56.2	56.2	64.3	64.3	73.5	71.8	86.4	93.5	95.6	ID	96.2	81.6	81.6	81.6	82.1	81	79.6	80	80.5
12	Ehrlichia muris str. AS145	NC_023063	57.2	57.2	64.3	64.3	73.5	71.8	87	97.2	98.3	96.2	ID	80.5	80.5	80.5	81.6	81	78.5	78.9	79.4
13	'Candidatus Cryptoplasma californiense' isolate MR-9	KP276604	57.2	57.2	65.9	65.9	69.7	67.5	81	80	80	81.6	80.5	ID	100	100	82.7	81.6	84.1	83.7	83.7
14	'Candidatus Cryptoplasma californiense' isolate CC-14	KP276605	57.2	57.2	65.9	65.9	69.7	67.5	81	80	80	81.6	80.5	100	ID	100	82.7	81.6	84.1	83.7	83.7
15	'Candidatus Cryptoplasma californiense' isolate CP-1	KP276606	57.2	57.2	65.9	65.9	69.7	67.5	81	80	80	81.6	80.5	100	100	ID	82.7	81.6	84.1	83.7	83.7
18	Anaplasma centrale str. Israel	NC_013532	56.7	56.7	63.2	63.2	69.7	68.1	81.6	82.1	81.6	82.1	81.6	82.7	82.7	82.7	ID	97.2	88.7	85.4	85.9
19	Anaplasma marginale str. Florida	NC_012026	57.8	57.8	62.7	62.7	69.7	68.6	81	81.6	81	81	81	81.6	81.6	81.6	97.2	ID	87	83.7	84.3
23	Anaplasma odocoilei str. UMUM76	JX876643	56.4	56.4	63.2	63.2	68.3	66.6	79	78.5	78.5	79.6	78.5	84.1	84.1	84.1	88.7	87	ID	88.1	87.5
25	Anaplasma phagocytophilum HZ	NC_007797	56.2	56.2	63.2	63.7	69.7	69.1	77.8	78.9	78.9	80	78.9	83.7	83.7	83.7	85.4	83.7	88.1	ID	98.9
26	Anaplasma phagocytophilum isolate MR-23	KP276607	56.2	56.2	63.2	63.7	70.2	69.7	78.3	79.4	79.4	80.5	79.4	83.7	83.7	83.7	85.9	84.3	87.5	98.9	ID
