# Supplementary material for: Survey of Ixodes pacificus Ticks in California Reveals a Diversity of Microorganisms and a Novel and Widespread Anaplasmataceae Species
Source: PLoS One. 2015 Sep 16;10(9):e0135828. doi: 10.1371/journal.pone.0135828 (PMC4574436; doi:10.1371/journal.pone.0135828)
Supplement: S1 Text — (TXT) [file pone.0135828.s010.txt]

>Rickettsia endosymbiont of Ixodes pacificus str. Humboldt (LAOP01000001)
ATGCAAGTCGAACGGACTAATTGGGGCTCCAATTAGTTAGTGGCAGACGGGTGAGTAACA
CGTGGGAATCTACCCATCAGTACGGAATAACTTTTAGAAATAAAAGCTAATACCGTATAT
TCTCTACGGAAGAAAGATTTATCGCTGATGGATGAGCCCGCGTCAGATTAGGTAGTTGGT
GAGGTAACGGCTCACCAAGCCGACGATCTGTAGCTGGTCTGAGAGGATGATCAGCCACAC
TGGGACTGAGACACGGCCCAGACTCCTACGGGAGGCAGCAGTGGGGAATATTGGACAATG
GGCGAAAGCCTGATCCAGCAATACCGAGTGAGTGATGAAGGCCTTAGGGTTGTAAAGCTC
TTTTAGCAAGGAAGATAATGACGTTACTTGCAGAAAAAGCCCCGGCTAACTCCGTGCCAG
CAGCCGCGGTAAGACGGAGGGGGCTAGCGTTGTTCGGAATTACTGGGCGTAAAGAGTGCG
TAGGCGGTTTAGTAAGTTGGAAGTGAAAGCCCGGGGCTTAACCTCGGAATTGCTTTCAAA
ACTACTAATCTAGAGTGTAGTAGGGGATGATGGAATTCCTAGTGTAGAGGTGAAATTCTT
AGATATTAGGAGGAACACCGGTGGCGAAGGCGGTCATCTGGGCTACAACTGACGCTAATG
CACGAAAGCGTGGGGAGCAAACAGGATTAGATACCCTGGTAGTCCACGCCGTAAACGATG
AGTGCTAGATATCGGAAGCTTTCGGTTTCGCAGCTAACGCATTAAGCACTCCGCCTGGAG
AGTACGGTCGCAAGATTAAAACTCAAAGGAATTGACGGGGGCTCGCACAAGCGGTGGAGC
ATGCGGTTTAATTCGATGTTACGCGAAAAACCTTACCAACCCTTGACATGGTGGTCGCGG
ATCGCAGAGATGCTTTCCTCAGCTCGGCTGGACCACACACAGGTGTTGCACGGCTGTCGT
CAGCTCGTGTCGTGAGATGTTGGGTTAAGTCCCGCAACGAGCGCAACCCTCATTCTTATT
TGCCAGCGGGTAATGCCGGGAACTATAAGAAAACTGCTGGTGATAAGCCAGAGGAAGGTG
GGGACGACGTCAAGTCATCATGGCCCTTACGGGTTGGGCTACACGCGTGCTACAATGGTG
TTTACAGAGGGAAGCAAGACGGCGACGTGGAGCAAATCTCTAAAAGACATCTCAGTTCGG
ATTGTTCTCTGCAACTCGAGAGCATGAAGTTGGAATCGCTAGTAATCGCGGATCAGCATG
CCGCGGTGAATACGTTCTCGGGCCTTGTACACACTGCCCGTCACGCCATGGGAGTTGGTT
TTACCTGAAGGTGGTGAGCTAAC-GCA
>Rickettsia endosymbiont of Ixodes pacificus isolate CC-14 (KP276690)
ATGCAAGTCGAACGGACTAATTGGGGCTCCAATTAGTTAGTGGCAGACGGGTGAGTAACA
CGTGGGAATCTACCCATCAGTACGGAATAACTTTTAGAAATAAAAGCTAATACCGTATAT
TCTCTACGGAAGAAAGATTTATCGCTGATGGATGAGCCCGCGTCAGATTAGGTAGTTGGT
GAGGTAACGGCTCACCAAGCCGACGATCTGTAGCTGGTCTGAGAGGATGATCAGCCACAC
TGGGACTGAGACACGGCCCAGACTCCTACGGGAGGCAGCAGTGGGGAATATTGGACAATG
GGCGAAAGCCTGATCCAGCAATACCGAGTGAGTGATGAAGGCCTTAGGGTTGTAAAGCTC
TTTTAGCAAGGAAGATAATGACGTTACTTGCAGAAAAAGCCCCGGCTAACTCCGTGCCAG
CAGCCGCGGTAAGACGGAGGGGGCTAGCGTTGTTCGGAATTACTGGGCGTAAAGAGTGCG
TAGGCGGTTTAGTAAGTTGGAAGTGAAAGCCCGGGGCTTAACCTCGGAATTGCTTTCAAA
ACTACTAATCTAGAGTGTAGTAGGGGATGATGGAATTCCTAGTGTAGAGGTGAAATTCTT
AGATATTAGGAGGAACACCGGTGGCGAAGGCGGTCATCTGGGCTACAACTGACGCTAATG
CACGAAAGCGTGGGGAGCAAACAGGATTAGATACCCTGGTAGTCCACGCCGTAAACGATG
AGTGCTAGATATCGGAAGCTTTCGGTTTCGCAGCTAACGCATTAAGCACTCCGCCTGGAG
AGTACGGTCGCAAGATTAAAACTCAAAGGAATTGACGGGGGCTCGCACAAGCGGTGGAGC
ATGCGGTTTAATTCGATGTTACGCGAAAAACCTTACCAACCCTTGACATGGTGGTCGCGG
ATCGCAGAGATGCTTTCCTCAGCTCGGCTGGACCACACACAGGTGTTGCACGGCTGTCGT
CAGCTCGTGTCGTGAGATGTTGGGTTAAGTCCCGCAACGAGCGCAACCCTCATTCTTATT
TGCCAGCGGGTAATGCCGGGAACTATAAGAAAACTGCTGGTGATAAGCCAGAGGAAGGTG
GGGACGACGTCAAGTCATCATGGCCCTTACGGGTTGGGCTACACGCGTGCTACAATGGTG
TTTACAGAGGGAAGCAAGACGGCGACGTGGAGCAAATCTCTAAAAGACATCTCAGTTCGG
ATTGTTCTCTGCAACTCGAGAGCATGAAGTTGGAATCGCTAGTAATCGCGGATCAGCATG
CCGCGGTGAATACGTTCTCGGGCCTTGTACACACTGCCCGTCACGCCATGGGAGTTGGTT
TTACCTGAAGGTGGTGAGCTAAC-GCA
>Neorickettsia sennetsu str. Miyayama(NC_007798)
ATGCAAGTCGAACGGAATCAAAGCTGCAGCCTTGGTCCCGTGGCAGACGGGTGCGTAACG
CGTGGGAACTTGCCTGGTAGTAGGGAATAACCAGTGGAAACATTGGGCAACACCCTATAC
GCCCTGAGGGGGAAA-ATTTATTGCTATCAGATAGGCCCGCGTTAGATTAGCTAGTTGGT
GGGGTAATGGCCTACCAAGGCGACGATCTATAGCTGGTCTGAGAGGATGATCAGCCACAC
TGGAACTGAGACACGGTCCAGACTCCTACGGGAGGCAGCAGTGAGGAATATTGGACAATG
GGCGAAAGCCTGATCCAGCCATACCGCATGAGTGATGAAGGCCCTTGGGTTGTAAAGCTC
TTTTAGTGGGGAAGATAGTGACGGTACCCACAGAAGAAGTCCCGGCTAACTCCGTGCCAG
CAGCCGCGGTAATACGGAGGGGGCTAGCGTTGTTCGGAATTACTGGGCGTAAAGGGTGCG
TAGGCGGTCCCGTAAGTTAGGTGTGAAATCCTTGGGCTTAACCCAGGAACTGCATTTAAA
ACTGCGGGACTCGAACGTGAGAGAGGGCAATGGAATTTTTGGTGTAGGGGTGAAATCCGT
AGATATCAAGAGGAACGTCAGGGGCGAAAGCGATTGCCTGGATCACAGTTGACGCTGAGG
CACGAAAGCGTGGGGAGCAAACAGGATTAGATACCCTGGTAGTCCACGCTGTAAACGATG
AGTGTTAAAAGTGGGTTATTATCTGCTTTGTAGCTAACGCGTTAAACACTCCGCCTGGGG
ACTACGGTCGCAAGACTAAAACTCAAAGGAATTGACGGGGACTCGCACAAGCGGTGGAGT
ATGTGGTTTAATTCGATGCAACGCGAAAAACCTTACCATACCTTGACATGTGGATCGTAT
CCCTCTGAAGGGAGGGAGTCAGTTCGGCTGGATCCAACACAGGTGTTGCATGGCTGTCGT
CAGCTCGTGTCGTGAGATGTTGGGTTAAGTCCCGCAACGAGCGCAACCCTCATCCTTAGT
TGCCAGCGGTT-CGGCCGGGAACTTTAAGGAAACTGCCAGTGACAAGCTGGAGGAAGGTG
GGGACGACGTCAAGTCATCATGGCCCTTATGGTATGGGCTACACACGTACTACAATGGCA
ACTACAATGGGCTGCTACACCGTAAGGTGATGCAAATCTCTAAAAGTTGTCTCAGTACGG
ATTGCCTTCTGCAACTCGAAGGCATGAAGTTGGAATCGCTAGTAATCGCAGATCAGCATG
CTGCGGTGAATACGTTCTCGGGTCTTGTACACACTGCCCGTCAGGCCATGGGAGTTCATC
TTACTCGAAGCTAGTGAGCTGACCGCA
>Neorickettsia risticii str. Illinois (NC_013009)
ATGCAAGTCGAACGGAATCAGGGCTGCAGCCTTGGTCCCGTGGCAGACGGGTGCGTAACG
CGTGGGAACTTGCCTGGTAGTAGGGAATAACCAGTGGAAACATTGGGCAACACCCTATAC
GCCCTGAGGGGGAAA-ATTTATTGCTATCAGATAGGCCCGCGTTAGATTAGCTAGTTGGT
GGGGTAATGGCCTACCAAGGCGACGATCTATAGCTGGTCTGAGAGGATGATCAGCCACAC
TGGAACTGAGACACGGTCCAGACTCCTACGGGAGGCAGCAGTGAGGAATATTGGACAATG
GGCGAAAGCCTGATCCAGCCATACCGCATGAGTGATGAAGGCCCTTGGGTTGTAAAGCTC
TTTTAGTGGGGAAGATAATGACGGTACCCACAGAAGAAGTCCCGGCTAACTCCGTGCCAG
CAGCCGCGGTAATACGGAGGGGGCTAGCGTTGTTCGGAATTACTGGGCGTAAAGGGTGCG
TAGGCGGTCCCGTAAGTTAGGTGTGAAATCCTTGGGCTTAACCCAAGAACTGCATTTAAA
ACTGTGGGACTCGAACGTGAGAGAGGGCAATGGAATTTTTGGTGTAGGGGTGAAATCCGT
AGATATCAAGAGGAACGTCAGGGGCGAAAGCGATTGCCTGGATCACAGTTGACGCTGAGG
CACGAAAGCGTGGGGAGCAAACAGGATTAGATACCCTGGTAGTCCACGCTGTAAACGATG
AGTGTTAAAAGTGGGTTATTATCTGCTTTGTAGCTAACGCGTTAAACACTCCGCCTGGGG
ACTACGGTCGCAAGACTAAAACTCAAAGGAATTGACGGGGACTCGCACAAGCGGTGGAGT
ATGTGGTTTAATTCGATGCAACGCGAAAAACCTTACCATACCTTGACATGTGGATTGTAT
CCCTCTGAAGGGAGGGAGTCAGTTCGGCTGGATCCAACACAGGTGTTGCATGGCTGTCGT
CAGCTCGTGTCGTGAGATGTTGGGTTAAGTCCCGCAACGAGCGCAACCCTCATCCTTAGT
TGCCAGCGGTT-CGGCCGGGAACTTTAAGGAAACTGCCAGTGACAAGCTGGAGGAAGGTG
GGGACGACGTCAAGTCATCATGGCCCTTATGGTATGGGCTACACACGTACTACAATGGCA
ACTACAATGAGCTGCTACACCGTAAGGTGACGCCAATCTCTAAAGGTTGTCTCAGTACGG
ATTGCCTTCTGCAACTCGAAGGCATGAAGTTGGAATCGCTAGTAATCGCAGATCAGCATG
CTGCGGTGAATACGTTCTCGGGTCTTGTACACACTGCCCGTCAGGCCATGGGAGTTCATC
TTACTCGAAGCTAGTGAGCTGACCGCA
>Wolbachia endosymbiont of Drosophila melanogaster (NC_002978)
ATGCAAGTCGAACGGAGTTATATTGTATGGTATAACTTAGTGGCAGACGGGTGAGTAATG
TATAGGAATCTACCTAGTAGTACGGAATAATTGTTGGAAACGGCAACTAATACCGTATAC
GCCCTACGGGGGAAAAATTTATTGCTATTAGATGAGCCTATATTAGATTAGCTAGTTGGT
GGAGTAATAGCCTACCAAGGCAATGATCTATAGCTGATCTGAGAGGATGATCAGCCACAC
TGGAACTGAGATACGGTCCAGACTCCTACGGGAGGCAGCAGTGGGGAATATTGGACAATG
GGCGAAAGCCTGATCCAGCCATGCCGCATGAGTGAAGAAGGCCTTTGGGTTGTAAAGCTC
TTTTAGTGAGGAAGATAATGACGGTACTCACAGAAGAAGTCCTGGCTAACTCCGTGCCAG
CAGCCGCGGTAATACGGAGAGGGCTAGCGTTATTCGGAATTATTGGGCGTAAAGGGCGCG
TAGGCGGATTAGTAAGTTAAAAGTGAAATCCCAAGGCTCAACCTTGGAATTGCTTTTAAA
ACTGCTAATCTAGAGATTGAAAGAGGATAGAGGAATTCCTAGTGTAGAGGTGAAATTCGT
AAATATTAGGAGGAACACCAGTGGCGAAGGCGTCTATCTGGTTCAAATCTGACGCTGAGG
CGCGAAGGCGTGGGGAGCAAACAGGATTAGATACCCTGGTAGTCCACGCTGTAAACGATG
AATGTTAAATATGGGAAGCTTTCTGTATTACAGCTAACGCGTTAAACATTCCGCCTGGGG
ACTACGGTCGCAAGATTAAAACTCAAAGGAATTGACGGGGACCCGCACAAGCGGTGGAGC
ATGTGGTTTAATTCGATGCAACGCGAAAAACCTTACCACTCCTTGACATGGAAATTATAC
CTATTCGAAGGGATAGGGTCGGTTCGTCCGGGTTTCACACAGGTGTTGCATGGCTGTCGT
CAGCTCGTGTCGTGAGATGTTGGGTTAAGTCCCGCAACGAGCGCAACCCTCATCCTTAGT
TACCATCAGGTAATGCTGGGGACTTTAAGGAAACTGCCAGTGATAAACTGGAGGAAGGTG
GGGATGATGTCAAGTCATCATGGCCCTTATGGAGTGGGCTACACACGTGCTACAATGGTG
GCTACAATGGGCTGCAAAGTCGCGAGGCTAAGCTAATCCCTAAAAGCCATCTCAGTTCGG
ATTGTACTCTGCAACTCGAGTGCATGAAGTTGGAATCGCTAGTAATCGTGGATCAGCACG
CCACGGTGAATACGTTCTCGGGTCTTGTACACACTGCCCGTCACGCCATGGGAATTGGTT
TCACTCGAAGCTAACGACCTAACCGCA
>Wolbachia endosymbiont of Brugia malayi str. TRS (NC_006833)
ATGCAAGTTGAACGGAGTTATATTATATAGTATAACTGAGTAGCAGACGGGTGAGTAATG
TATAGGAATCTACCTAGTAGTACGGAATAATTGTTGGAAACGGCAACTAATACCGTATAC
GCCCTACGGGGGAAAGATTTATTGCTATTAGATGAGCCTATATTAGATTAGCTAGTTGGT
AGGGTAATGGCCTACCAAGGCAGTAATCTATAGCTGATCTGAGAGGATGATCAGCCACAC
TGGAACTGAGATACGGTCCAGACTCCTACGGGAGGCAGCAGTGGGGAATATTGGACAATG
GGCGAAAGCCTGATCCAGCCATGCCGCATGAGTGAAGAAGGCCTTTGGGTTGTAAAGCTC
TTTCAGTGAGGAAGATAATGACGGTACTCACAGAAGAAGTCCTGGCTAACTCCGTGCCAG
CAGCCGCGGTAATACGGAGAGGGCTAGCGTTATTCGGAATTATTGGGCGTAAAGGGCGCG
TAGGCTGATTAGTAAGTTAAAAGTGAAATCCCAAAGCTTAACTTTGGAATTGCTTTTAAA
ACTGTTAATCTAGAGGTTGAAAGAGGATAGAGGAATTCCTAGTGTAGAGGTGATATTCGT
AAATATTAGGAGGAACACCAGTGGCGAAGGCGTCTATCTGGTTCAAATCTGACGCTGAGG
CGCGAAGGCGTGGGGAGCAAACAGGATTAGATACCCTGGTAGTCCACGCTGTAAACGATG
AATGTTAAATATGGGAAGCTTTCTGTATTACAGCTAACGCGTTAAACATTCCGCCTGGGG
ACTACGATCGCAAGATTAAAACTCAAAGGAATTGACGGGGACCCGCACAAGCGGTGGAGC
ATGTGGTTTAATTCGATGCAACGCGAAAAACCTTACCACTCCTTGACATGGGAATTATTC
CTATTCGAAGGAATAGGGTCGGTTCGGCCGAATTTCACACAGGTGTTGCATGGCTGTCGT
CAGCTCGTGTCGTGAGATGTTGGGTTAAGTCCCGCAACGAGCGTAACCCTCATCCTTAGT
TACCATCAGGTAATGCTGGGGACTTTAAGGAAACTGCTAGTGATAAACTGGAGGAAGGTG
GGGATGATGTCAAGTCATCATGGCCCTTATGGAGTGGGCTACACACGTGCTACAATGGTG
GCTACAATGGGCTGCAAAGTCGCGAGGCCAAGCTAATCCCTAAAAGCCATCTCAGTTCGG
ATTGTACTCTGCAACTCGAGTGCATGAAGTTGGAATCGCTAGTAATCGTGGATCAGCATG
CCACGGTGAATACGTTCTCGGGTCTTGTACACACTGCCCGTCACGCCATGGGAATTGGTT
TCACTCGAAGCTAATGACCTAACCGTA
>Candidatus Neoehrlichia lotoris str. RAC413 (LANX01000001)
ATGCAAGTCGAACGAATTATAATTATATAGTTATAGTTAGTGGCAGACGGGTGAGTAATG
CATAGGAATCTGCCTAGTAGTATGGAATAGCTGTTAGAAATGACAGGTAATACCGTATAA
TCCCTGCGGGGGAAAGATTTATCGCTATTAGATGAGCCTATGTTAGATTAGCTAGTTGGT
GAGGTAATAGCTTACCAAGGCTATGATCTATAGCTGGTCTGAGAGGACGATCAGCCACAC
TGGAACTGAGATACGGTCCAGACTCCTACGGGAGGCAGCAGTGGGGAATATTGGACAATG
GGCGCAAGCCTGATCCAGCTATGCCGCATGAGTGAAGAAGGCCTTAGGGTTGTAAAACTC
TTTCAGCAGGGAAGATAATGACGGTACCTGCAGAAGAAGTCCCGGCAAACTCCGTGCCAG
CAGCCGCGGTAATACGGAGGGGGCAAGCGTTGTTCGGAATTATTGGGCGTAAAGGGCATG
TAGGCGGTTTAATAAGTTAAAAGTGAAATACCAAGGCTTAACCTTGGAGCTGCTTTTAAT
ACTGTTAGACTAGAGATCGAGAGAGGATAGTGGAATTCCTAGTGTAGAGGTGAAATTCGT
AGATATTAGGAGGAACACCAGTGGCGAAGGCGACTATCTGGCTCAGTTCTGACGCTGAGG
TGCGAAAGCGTGGGGAGCAAACAGGATTAGATACCCTGGTAGTCCACGCTGTAAACTATG
AGTGCTAAATGTGGGGATATCTCTGTATTGTAGCTAACGCGTTAAGCACTCCGCCTGGGG
ACTACGGTCGCAAGACTAAAACTCAAAGGAATTGACGGGGACCCGCACAAGCGGTGGAGC
ATGTGGTTTAATTCGATGCAACGCGAAAAACCTTACCACTTTTTGACATGAAGGTCGTAT
CTTTTTTAACATAAAGAGTCAGTTCGGCTGGACCTTACACAGGTGCTGCATGGCTGTCGT
CAGCTCGTGTCGTGAGATGTTGGGTTAAGTCCCGCAACGAGCGTAACCCTTGTCCTTAGT
TGCCAACAGGTAATGCTGGGAACTCTAAGGAAACTGCCAGTGATAAACTGGAGGAAGGTG
AGGATGATGTCAAGTCAGCACGGCCCTTATAAGGTGGGCTACACACGTGCTACAATGGCA
ACTACAATAGGTTGCAAGATCGTAAGATTGAGCTAATCCATAAAAGTTGTCTCAGTTCGG
ATTGCCCTCTGCAACTCGAGAGCATGAAGCCGGAATCGCTAGTAATCGTGGATCAGCATG
CCACGGTGAATACGTTCTCGGGTCTTGTACACACTGCCCGTCATGCCCTGGAAATTGGTT
TAACTCGAAGCTGGTGAGCTAACCGTA
>Candidatus Neoehrlichia mikurensis str. TK4456 (AB084582)
ATGCAAGTCGAACGAATTGT-GTTGTATAGCTGCAGTTAGTGGCAGACGGGTGAGTAATG
CATAGGAATCTGCCTAGTAGTATGGAATAGCTGTTAGAAATGACAGGTAATACCATATAA
TCCCTGCGGGGGAAAGATTTATCGCTATTAGATGAGCCTATGTTAGATTAGCTAGTTGGT
AAGGTAATAGCTTACCAAGGCTATGATCTATAGCTGGTCTGAGAGGACGATCAGCCACAC
TGGAACTGAGATACGGTCCAGACTCCTACGGGAGGCAGCAGTGGGGAATATTGGACAATG
GGCGCAAGCCTGATCCAGCTATGCCGCATGAGTGAAGAAGGCCTTAGGGTTGTAAAGCTC
TTTCAGCAGGGAAGATAATGACGGTACCTGCAGAAGAAGTCCCGGCAAACTCCGTGCCAG
CAGCCGCGGTAATACGGAGGGGGCAAGCGTTGTTCGGAATTATTGGGCGTAAAGGGCATG
TAGGCGGTTTAATAAGTTAAAAGTGAAATACCAGGGCTCAACTCTGGAGCTGCTTTTAAT
ACTATTAAACTAGAGATCGAGAGAGGATAGTGGAATTCCTAGTGTAGAGGTGAAATTCGT
AGATATTAGGAGGAACACCAGTGGCGAAGGCGACTATCTGGCTCAGTTCTGACGCTGAGG
TGCGAAAGCGTGGGGAGCAAACAGGATTAGATACCCTGGTAGTCCACGCTGTAAACTATG
AGTGCTAAATGTGGGGATATCTCTGTATTGTAGCTAACGCGTTAAGCACTCCGCCTGGGG
ACTACGGTCGCAAGACTAAAACTCAAAGGAATTGACGGGGACCCGCACAAGCGGTGGAGC
ATGTGGTTTAATTCGATGCAACGCGAAAAACCTTACCACTTTTTGATATGAAGGTCGTAT
CTTTTTTAACCGGAAGAGTCAGTTTGGCTGGACCTTACACAGGTGCTGCATGGCTGTCGT
CAGCTCGTGTCGTGAGATGTTGGGTTAAGTCCCGCAACGAGCGTAACCCTTGTCCTTAGT
TGCCAACAGGTAATGCTGGGAACTCTAAGGAAACTGCCAGTGATAAACTGGAGGAAGGTG
AGGATGATGTCAAGTCAGCACGGCCCTTATAAGGTGGGCTACACACGTGCTACAATGGTA
ACTACAATAGGTTGCAAGATCGCAAGATTGAGCTAATCCATAAAAGTTATCTCAGTTCGG
ATTGTTCTCTGTAACTCGAGAGCATGAAGCCGGAATCGCTAGTAATCGTGGATCAGCATG
CCACGGTGAATACGTTCTCGGGTCTTGTACACACTGCCCGTCATGCCCTGGAAATTGGTT
TAACTCGAAGCTGGTGAGCTAACCGTA
>Ehrlichia ruminantium str. Welgevonden (NC_005295)
ATGCAAGTCGAACGGACAGTTATTTATGAGTATCTGTTAGTGGCAGACGGGTGAGTAATG
CGTAGGAATCTGCCTAGTAGTATGGAATAGCTATTAGAAATGATAGGTAATACTGTATAA
TCCCTGCGGGGGAAAGATTTATCGCTATTAGATGAGCCTACGTTAGATTAGCTAGTTGGT
AAGGTAATGGCTTACCAAGGCAATGATCTATAGCTGGTCTGAGAGGACGATCAGCCACAC
TGGAACTGAGATACGGTCCAGACTCCTACGGGAGGCAGCAGTGGGGAATATTGGACAATG
GGCGAAAGCCTGATCCAGCTATGCCGCGTGAGTGAAGAAGGCCTTCGGGTTGTAAAACTC
TTTTAATAGGGAAGATAATGACGGTACCTATAGAAAAAGTCCCGGCAAACTCCGTGCCAG
CAGCCGCGGTAATACGGAGGGGGCAAGCGTTGTTCGGAATTATTGGGCGTAAAGGGCACG
TAGGTGGACTAGTAAGTTAAAAGTGAAATACCAAAGCTCAACTTTGGAGCTGCTTTTAAT
ACTGCTAGACTAGAGGTCGAGAGAGGATAGCGGAATTCCTAGTGTAGAGGTGAAATTCGT
AGATATTAGGAGGAACACCGGTGGCGAAGGCGGCTATCTGGCTCGATACTGACACTGAGG
TGCGAAAGCGTGGGGAGCAAACAGGATTAGATACCCTGGTAGTCCACGCTGTAAACGATG
AGTGCTAAATGTGAGGATATCTTTGTATTGTAGCTAACGCGTTAAGCACTCCGCCTGGGG
ACTACGGTCGCAAGACTAAAACTCAAAGGAATTGACGGGGACCCGCACAAGCGGTGGAGC
ATGTGGTTTAATTCGATGCAACGCGAAAAACCTTACCACTTTTTGACATGAAGGTCGTAT
CCCTTTTAACCGAGGGAGTCAGTTCGGCTGGACCTTACACAGGTGCTGCATGGCTGTCGT
CAGCTCGTGTCGTGAGATGTTGGGTTAAGTCCCGCAACGAGCGCAACCCTCATCCTTAGT
TACCAACAGGTAATGCTGGGCACTCTAAGGAAACTGCCAGTGATAAACTGGAGGAAGGTG
GGGATGATGTCAAGTCAGCACGGCCCTTATAGGGTGGGCTACACACGTGCTACAATGGCA
ACTACAATAGGTTGCGAGACCGCGAGGTTTAGCTAATCCAAAAAAGTTGTCTCAGTTCGG
ATTGTTCTCTGCAACTCGAGAGCATGAAGTCGGAATCGCTAGTAATCGTGGATCATCATG
CCACGGTGAATACGTTCTCGGGTCTTGTACACACTGCCCGTCACGCCATGGGAATTGGCT
TAACTCGAAGCTGGTGTGCTAACCGTA
>Ehrlichia canis str. Jake (NC_007354)
ATGCAAGTCGAACGGACAATTATTTATAGGAAATTGTTAGTGGCAGACGGGTGAGTAATG
CGTAGGAATCTACCTAGTAGTACGGAATAGCCATTAGAAATGGTGGGTAATACTGTATAA
TCCCCGAGGGGGAAAGATTTATCGCTATTAGATGAGCCTACGTTAGATTAGCTAGTTGGT
GAGGTAATGGCTTACCAAGGCTATGATCTATAGCTGGTCTGAGAGGACGATCAGCCACAC
TGGAACTGAGATACGGTCCAGACTCCTACGGGAGGCAGCAGTGGGGAATATTGGACAATG
GGCGAAAGCCTGATCCAGCTATGCCGCGTGAGTGAAGAAGGCCTTCGGGTTGTAAAACTC
TTTCAATAGGGAAGATAATGACGGTACCTATAGAAGAAGTCCCGGCAAACTCTGTGCCAG
CAGCCGCGGTAATACGGAGGGGGCAAGCGTTGTTCGGAATTATTGGGCGTAAAGGGCACG
TAGGTGGACTAGTAAGTTAAAAGTGAAATACCAAAGCTTAACTTTGGAGCGGCTTTTAAT
ACTGCTAGACTAGAGGTCGAAAGAGGATAGCGGAATTCCTAGTGTAGAGGTGAAATTCGT
AGATATTAGGAGGAACACCAGTGGCGAAGGCGGCTATCTGGTTCGATACTGACACTGAGG
TGCGAAAGCGTGGGGAGCAAACAGGATTAGATACCCTGGTAGTCCACGCTGTAAACGATG
AGTGCTAAATGTGAGGATATCTTTGTATTGTAGCTAACGCGTTAAGCACTCCGCCTGGGG
ACTACGGTCGCAAGACTAAAACTCAAAGGAATTGACGGGGACCCGCACAAGCGGTGGAGC
ATGTGGTTTAATTCGATGCTACGCGAAAAACCTTACCACTTTTTGACATGAAGGTCGTAT
CCCTCCTAACAGGGGGAGTCAGTTCGGCTGGACCTTACACAGGTGCTGCATGGTTGTCGT
CAGCTCGTGTCGTGAGATGTTGGGTTAAGTCCCGCAACGAGCGCAACCCTCATTCTTAGT
TACCAACAGGTAATGCTGGGCACTCTAAGGAAACTGCCAGTGATAAACTGGAGGAAGGTG
GGGATGATGTCAAATCAGCACGGCCCTTATAGGGTGGGCTACACACGTGCTACAATGGCA
ACTACAATAGGTTGCGAGACCGCAAGGTTTAGCTAATCCATAAAAGTTGTCTCAGTTCGG
ATTGTTCTCTGAAACTCGAGAGCATGAAGTCGGAATCGCTAGTAATCGTGGATCATCACG
CCACGGTGAATACGTTCTCGGGTCTTGTACACACTGCCCGTCACGCCATGGGAATTGGCT
TAACTCGAAGCTGGTGTGCTAACCGCA
>Ehrlichia chaffeensis str. Arkansas (NC_007799)
ATGCAAGTCGAACGGACAATTGCTTATAAATAATTGTTAGTGGCAGACGGGTGAGTAATG
CGTAGGAATCTACCTAGTAGTATGGAATAGCCATTAGAAATGATGGGTAATACTGTATAA
TCCCTGCGGGGGAAAGATTTATCGCTATTAGATGAGCCTACGTTAGATTAGCTAGTTGGT
AAGGTAATGGCTTACCAAGGCTATGATCTATAGCTGGTCTGAGAGGACGATCAGCCACAC
TGGAACTGAGATACGGTCCAGACTCCTACGGGAGGCAGCAGTGGGGAATATTGGACAATG
GGCGAAAGCCTGATCCAGCTATGCCGCGTGAGTGAAGAAGGCCTTCGGGTTGTAAAACTC
TTTCAATAGGGAAGATAATGACGGTACCTATAGAAGAAGTCCCGGCAAACTCTGTGCCAG
CAGCCGCGGTAATACGGAGGGGGCAAGCGTTGTTCGGAATTATTGGGCGTAAAGGGCACG
TAGGTGGACTAGTAAGTTAAAAGTGAAATACCAAGGCTTAACTTTGGAGCGGCTTTTAAT
ACTGCTAGACTAGAGGTCGAAAGAGGATAGCGGAATTCCTAGTGTAGAGGTGAAATTCGT
AGATATTAGGAGGAACACCAGTGGCGAAAGCGGCTATCTGGTTCGATACTGACACTGAGG
TGCGAAAGCGTGGGGAGCAAACAGGATTAGATACCCTGGTAGTCCACGCTGTAAACGATG
AGTGCTAAATGTGAGGATATCTTTGTATTGTAGCTAACGCGTTAAGCACTCCGCCTGGGG
ACTACGGTCGCAAGACTAAAACTCAAAGGAATTGACGGGGACCCGCACAAGCGGTGGAGC
ATGTGGTTTAATTCGATGCAACGCGAAAAACCTTACCACTTTTTGACATGAAGGTCGTAT
CCCTCCTAATAGGGGGAGTCAGTTCGGCTGGACCTTACACAGGTGCTGCATGGCTGTCGT
CAGCTCGTGTCGTGAGATGTTGGGTTAAGTCCCGCAACGAGCGCAACCCTCATCCTTAGT
TACCAACAGGTAATGCTGGGCACTCTAAGGAAACTGCCAGTGATAAACTGGAGGAAGGTG
GGGATGATGTCAAGTCAGCACGGCCCTTATAAGGTGGGCTACACACGTGCTACAATGGCA
ACTACAATAGGTCGCGAGACCGCAAGGTTTAGCTAATCCATAAAAGTTGTCTCAGTTCGG
ATTGTTCTCTGCAACTCGAGAGCATGAAGTCGGAATCGCTAGTAATCGTGGATCATCATG
CCACGGTGAATACGTTCTCGGGTCTTGTACACACTGCCCGTCACGCCATGGGAATTGGCT
TAACTCGAAGCTGGTGTGCTAACCGCA
>Ehrlichia muris str. AS145 (NC_023063)
ATGCAAGTCGAACGGATAGCTACCCATAGGTTGCTATTAGTGGCAGACGGGTGAGTAATG
CATAGGAATCTACCTAGTAGTATGGAATAGCCATTAGAAATGATGGGTAATACTGTATAA
TCCCTGCGGGGGAAAGATTTATCGCTATTAGATGAGCCTATGTTAGATTAGTTAGTTGGT
AAGGTAATGGCTTACCAAGACTATGATCTATAGCTGGTCTGAGAGGACGATCAGCCACAC
TGGAACTGAGATACGGTCCAGACTCCTACGGGAGGCAGCAGTGGGGAATATTGGACAATG
GGCGAAAGCCTGATCCAGCTATGCCGCGTGAGTGAAGAAGGCCTTCGGGTTGTAAAGCTC
TTTCAATAGGGAAGATAATGACGGTACCTATAGAAGAAGTCCCGGCAAACTCCGTGCCAG
CAGCCGCGGTAATACGGAGGGGGCAAGCGTTGTTCGGAATTATTGGGCGTAAAGGGCACG
TAGGTGGACTAGTAAGTTAAAAGTGAAATACCAAAGCTTAACTTTGGAGCGGCTTTTAAT
ACTGCTAGACTAGAGGTCGAAAGAGGATAGCGGAATTCCTAGTGTAGAGGTGAAATTCGT
AGATATTAGGAGGAACACCAGTGGCGAAAGCGGCTGTCTGGTTCGATACTGACACTGAGG
TGCGAAAGCGTGGGGAGCAAACAGGATTAGATACCCTGGTAGTCCACGCTGTAAACGATG
AGTGCTAAATGTGAGGATATCTTTGTATTGTAGCTAACGCGTTAAGCACTCCGCCTGGGG
ACTACGGTCGCAAGACTAAAACTCAAAGGAATTGACGGGGACCCGCACAAGCGGTGGAGC
ATGTGGTTTAATTCGATGCAACGCGAAAAACCTTACCACTTTTTGACATGAAGGTCGTAT
CCCTCCTAACAGGGGGAGTCAGTTCGGCTGGACCTTACACAGGTGCTGCATGGCTGTCGT
CAGCTCGTGTCGTGAGATGTTGGGTTAAGTCCCGCAACGAGCGCAACCCTCGTCCTTAGT
TACCAACAGGTAATGCTGGGCACTCTAAGGAAACTGCCAGTGATAAACTGGAGGAAGGTG
GGGATGATGTCAAGTCAGCACGGCCCTTATAAGGTGGGCTACACACGTGCTACAATGGCA
ACTACAATAGGTCGCGAGACCGCAAGGTTTAGCTAATCCATAAAAGTTGTCTCAGTTCGG
ATTGTTCTCTGCAACTCGAGAGCATGAAGTCGGAATCGCTAGTAATCGTGGATCATCATG
CCACGGTGAATACGTTCTCGGGTCTTGTACACACTGCCCGTCACGCCATGGGAATTGGCT
TAACTCGAAGCTGGTGTGCTAACCGAA
>Candidatus Cryptoplasma californiense isolate MR-9  (KP276585)
ATGCAAGTCGAACGGAACTCTTTTGTATAAAAGAGTTTAGTGGCAGACGGGTGAGTAATG
CATAGGAATCTGCCTGGTAGTGTGGGATAGCTACTGGAAACGGTGGGTAATACCGCATAT
ACCCTGAGGGGGAAAGATTTATCGCTACCAGATGAGCCTATGTTAGATTAGCTAGTTGGT
GGGGTAATAGCCTACCAAGGCGATGATCTATAGCTGGTTTGAGAGGACGATCAGCCACAC
TGGAACTGAGATACGGTCCAGACTCCTACGGGAGGCAGCAGTGGGGAATATTGGACAATG
GGCGCAAGCCTGATCCAGCCATGTCGCGTGAGTGAAGAAGGCCCTAGGGTTGTAAAACTC
TTTCAGTGGGGAAGATAATGACGGTACCCACAGAAGAAGTCCCGGCAAACTCCGTGCCAG
CAGCCGCGGTAATACGGAGGGGGCGAGCGTTGTTCGGAATTATTGGGCGTAAAGGGCATG
TAGGCGGTTCGGTAAGTTAAAAGTGAAATGCCAGGGCTTAACCTTGGAGCTGCTTTTAAT
ACTGCCGAGCTAGAGGCTGAGAGAGGATAGCGGAATTCCTAGTGTAGAGGTGAAATTCGT
AGATATTAGGAGGAACGCCGGTGGCGAAGGCGGCTATCTGGCTCAGTACTGACGCTGAGG
TGCGAAAGCGTGGGGAGCAAACAGGATTAGATACCCTGGTAGTCCACGCTGTAAACGATG
AGTGCTGAATGTGGGGATGTCTCTGTGTTGTAGCTAACGCGTTAAGCACTCCGCCTGGGG
ACTACGGTCGCAAGACTAAAACTCAAAGGAATTGACGGGGACCCGCACAAGCGGTGGAGC
ATGTGGTTTAATTCGATGCAACGCGAAAAACCTTACCACTTCTTGACATGAAGGTTAAAT
CCTCCTTAACAGGGGGGCTCAGTTCGGCTGGACCTTACACAGGTGCTGCATGGCTGTCGT
CAGCTCGTGTCGTGAGATGTTGGGTTAAGTCCCGCAACGAGCGTAACCCTCATCCTTAGT
TGCCAGCGGGTAATGCCGGGTACTTTAGGGAAACTGCCAGTGATAAACTGGAGGAAGGTG
GGGATGATGTCAAGTCAGCACGGCCCTTATGGGGTGGGCTACACACGTGCTACAATGGCG
ACTACAATAGGTTGCAACGCCGCAAGGCTGAGCTAATCCACAAAAGTCGTCTCAGTTCGG
ATTGTCCTCTGCAACTCGAGGGCATGAAGTCGGAATCGCTAGTAATCGCGGATCAGCATG
CCGCGGTGAATACGTTCTCGGGTCTTGTACACACTGCCCGTCACGCCATGGGAATTGGCT
TAACTCGAAGCTGGTGTGCCAACCGCA
>Candidatus Cryptoplasma californiense isolate CC-14_(KP276586)
ATGCAAGTCGAACGGAACTCTTTTGTATAAAAGAGTTTAGTGGCAGACGGGTGAGTAATG
CATAGGAATCTGCCTGGTAGTGTGGGATAGCTACTGGAAACGGTGGGTAATACCGCATAT
ACCCTGAGGGGGAAAGATTTATCGCTACCAGATGAGCCTATGTTAGATTAGCTAGTTGGT
GGGGTAATAGCCTACCAAGGCGATGATCTATAGCTGGTTTGAGAGGACGATCAGCCACAC
TGGAACTGAGATACGGTCCAGACTCCTACGGGAGGCAGCAGTGGGGAATATTGGACAATG
GGCGCAAGCCTGATCCAGCCATGTCGCGTGAGTGAAGAAGGCCCTAGGGTTGTAAAACTC
TTTCAGTGGGGAAGATAATGACGGTACCCACAGAAGAAGTCCCGGCAAACTCCGTGCCAG
CAGCCGCGGTAATACGGAGGGGGCGAGCGTTGTTCGGAATTATTGGGCGTAAAGGGCATG
TAGGCGGTTCGGTAAGTTAAAAGTGAAATGCCAGGGCTTAACCTTGGAGCTGCTTTTAAT
ACTGCCGAGCTAGAGGCTGAGAGAGGATAGCGGAATTCCTAGTGTAGAGGTGAAATTCGT
AGATATTAGGAGGAACGCCGGTGGCGAAGGCGGCTATCTGGCTCAGTACTGACGCTGAGG
TGCGAAAGCGTGGGGAGCAAACAGGATTAGATACCCTGGTAGTCCACGCTGTAAACGATG
AGTGCTGAATGTGGGGATGTCTCTGTGTTGTAGCTAACGCGTTAAGCACTCCGCCTGGGG
ACTACGGTCGCAAGACTAAAACTCAAAGGAATTGACGGGGACCCGCACAAGCGGTGGAGC
ATGTGGTTTAATTCGATGCAACGCGAAAAACCTTACCACTTCTTGACATGAAGGTTAAAT
CCTCCTTAACAGGGGGGCTCAGTTCGGCTGGACCTTACACAGGTGCTGCATGGCTGTCGT
CAGCTCGTGTCGTGAGATGTTGGGTTAAGTCCCGCAACGAGCGTAACCCTCATCCTTAGT
TGCCAGCGGGTAATGCCGGGTACTTTAGGGAAACTGCCAGTGATAAACTGGAGGAAGGTG
GGGATGATGTCAAGTCAGCACGGCCCTTATGGGGTGGGCTACACACGTGCTACAATGGCG
ACTACAATAGGTTGCAACGCCGCAAGGCTGAGCTAATCCACAAAAGTCGTCTCAGTTCGG
ATTGTCCTCTGCAACTCGAGGGCATGAAGTCGGAATCGCTAGTAATCGCGGATCAGCATG
CCGCGGTGAATACGTTCTCGGGTCTTGTACACACTGCCCGTCACGCCATGGGAATTGGCT
TAACTCGAAGCTGGTGTGCCAACCGCA
>Candidatus Cryptoplasma californiense isolate CP-1 _(KP276587)
ATGCAAGTCGAACGGAACTCTTTTATATAAAAGAGTTTAGTGGCAGACGGGTGAGTAATG
CATAGGAATCTGCCTGGTAGTGTGGGATAGCTACTGGAAACGGTGGGTAATACCGCATAT
ACCCTGAGGGGGAAAGATTTATCGCTACCAGATGAGCCTATGTTAGATTAGCTAGTTGGT
GGGGTAATAGCCTACCAAGGCGATGATCTATAGCTGGTTTGAGAGGACGATCAGCCACAC
TGGAACTGAGATACGGTCCAGACTCCTACGGGAGGCAGCAGTGGGGAATATTGGACAATG
GGCGCAAGCCTGATCCAGCCATGTCGCGTGAGTGAAGAAGGCCCTAGGGTTGTAAAACTC
TTTCAGTGGGGAAGATAATGACGGTACCCACAGAAGAAGTCCCGGCAAACTCCGTGCCAG
CAGCCGCGGTAATACGGAGGGGGCGAGCGTTGTTCGGAATTATTGGGCGTAAAGGGCATG
TAGGCGGTTCGGTAAGTTAAAAGTGAAATGCCAGGGCTTAACCTTGGAGCTGCTTTTAAT
ACTGCCGAGCTAGAGGCTGAGAGAGGATAGCGGAATTCCTAGTGTAGAGGTGAAATTCGT
AGATATTAGGAGGAACGCCGGTGGCGAAGGCGGCTATCTGGCTCAGTACTGACGCTGAGG
TGCGAAAGCGTGGGGAGCAAACAGGATTAGATACCCTGGTAGTCCACGCTGTAAACGATG
AGTGCTGAATGTGGGGATGTCTCTGTGTTGTAGCTAACGCGTTAAGCACTCCGCCTGGGG
ACTACGGTCGCAAGACTAAAACTCAAAGGAATTGACGGGGACCCGCACAAGCGGTGGAGC
ATGTGGTTTAATTCGATGCAACGCGAAAAACCTTACCACTTCTTGACATGAAGGTTAAAT
CCTCCTTAACAGGGGGGCTCAGTTCGGCTGGACCTTACACAGGTGCTGCATGGCTGTCGT
CAGCTCGTGTCGTGAGATGTTGGGTTAAGTCCCGCAACGAGCGTAACCCTCATCCTTAGT
TGCCAGCGGGTAATGCCGGGTACTTTAGGGAAACTGCCAGTGATAAACTGGAGGAAGGTG
GGGATGATGTCAAGTCAGCACGGCCCTTATGGGGTGGGCTACACACGTGCTACAATGGCG
ACTACAATAGGTTGCAACGCCGCAAGGCTGAGCTAATCCACAAAAGTCGTCTCAGTTCGG
ATTGTCCTCTGCAACTCGAGGGCATGAAGTCGGAATCGCTAGTAATCGCGGATCAGCATG
CCGCGGTGAATACGTTCTCGGGTCTTGTACACACTGCCCGTCACGCCATGGGAATTGGCT
TAACTCGAAGCTGGTGTGCCAACCGCA
>Anaplasma sp. clone HLAE344, Korea (GU075704)
ATGCAAGTCGAACGGAACCCTTTTGTACA-TAGGGTTTAGTGGCAGACGGGTGAGTAATG
CATAGGAATCTGCCTGGTAGTGCGGGATAGCCACTGGAAATGGTGGGTAATACCGCATAC
TCCCTGCGGGGGAAAGATTTATCGCTACTAGATGAGCCTATGTTAGATTAGCTAGTTGGT
GGGGTAATGGCCTACCAAGGCGGTGATCTATAGCTGGTTTGAGAGGACGATCAGCCACAC
TGGAACTGAGATACGGTCCAGACTCCTACGGGAGGCAGCAGTGGGGAATATTGGACAATG
GGCGCAAGCCTGATCCAGCCATGTCGCGTGAGTGAAGAAGGCCTTAGGGTTGTAAAACTC
TTTCAGTGGGGAAGATAATGACGGTACCCACAGAAGAAGTCCCGGCAAACTCCGTGCCAG
CAGCCGCGGTAATACGGAGGGGGCGAGCGTTGTTCGGAATCATTGGGCGTAAAGGGCATG
TAGGCGGTTCGGTAAGTTAAAAGTGAAATGCCAGGGCTCAACCTTGGAGCTGCTTTTAAT
ACTGCCGGACTAGAGACTGAGAGAGGATAGCGGAATTCCTAGTGTAGAGGTGAAATTTGT
AGATATTAGGAGGAACGCCGGTGGCGAAGGCGGCTGTCTGGCTCAGTACTGACGCTGAGG
TGCGAAAGCGTGGGGAGCAAACAGGATTAGATACCCTGGTAGTCCACGCTGTAAACGATG
AGTGCTGAATGTGGGGATGTCTCTGTGTTGTAGCTAACGCGTTAAGCACTCCGCCTGGGG
ACTACGGTCGCAAGACTAAAACTCAAAGGAATTGACGGGGACCCGCACAAGCGGTGGAGC
ATGTGGTTTAATTCGATGCAACGCGAAAAACCTTACCACTCCTTGACATGAAGGTTAAAT
CCTCCTTAACAGGGGGGCTCAGTTCGGCTGGACCTTACACAGGTGCTGCATGGCTGTCGT
CAGCTCGTGTCGTGAGATGTTGGGTTAAGTCCCGCAACGAGCGTAACCCTCATCCTTAGT
TGCCAGCGGGTAATGCCGGGTACTTTAGGGAAACTGCCAGTGATAAACTGGAGGAAGGTG
GGGATGATGTCAAGTCAGCACGGCCCTTATGGGGTGGGCTACACACGTGCTACAATGGCG
ACTACAGTAGGTTGCAACGCCGCAAGGCTGAGCTAATCCATAAAAGTCGTCTCAGTTCGG
ATTGTCCTCTGTAACTCGAGGGCATGAAGTCGGAATCGCTAGTAATCGCGGATCAGCATG
CCGCGGTGAATACGTTCTCGGGTCTTGTACACACTGCCCGTCACGCCATGGGAATTGGCT
TAACTCGAAGCTGGTGCGCCAACCGCA
>Anaplasma sp. clone BJ01, China (JN715833)
ATGCAAGTCGAACGGAACCCTTTTGTACA-TAGGGTTTAGTGGCAGACGGGTGAGTAATG
CATAGGAATCTGCCTGGTAGTGCGGGATAGCCACTGGAAATGGTGGGTAATACCGCATAC
TCCCTGCGGGGGAAAGATTTATCGCTACTAGATGAGCCTATGTTAGATTAGCTAGTTGGT
GGGGTAATGGCCTACCAAGGCGGTGATCTATAGCTGGTTTGAGAGGACGATCAGCCACAC
TGGAACTGAGATACGGTCCAGACTCCTACGGGAGGCAGCAGTGGGGAATATTGGACAATG
GGCGCAAGCCTGATCCAGCCATGTCGCGTGAGTGAAGAAGGCCTTAGGGTTGTAAAACTC
TTTCAGTGGGGAAGATAATGACGGTACCCACAGAAGAAGTCCCGGCAAACTCCGTGCCAG
CAGCCGCGGTAATACGGAGGGGGCGAGCGTTGTTCGGAATCATTGGGCGTAAAGGGCATG
TAGGCGGTTCGGTAAGTTAAAAGTGAAATGCCAGGGCTCAACCTTGGAGCTGCTTTTAAT
ACTGCCGGACTAGAGACTGAGAGAGGATAGCGGAATTCCTAGTGTAGAGGTGAAATTTGT
AGATATTAGGAGGAACGCCGGTGGCGAAGGCGGCTGTCTGGCTCAGTACTGACGCTGAGG
TGCGAAAGCGTGGGGAGCAAACAGGATTAGATACCCTGGTAGTCCACGCTGTAAACGATG
AGTGCTGAATGTGGGGATGTCTCTGTGTTGTAGCTAACGCGTTAAGCACTCCGCCTGGGG
ACTACGGTCGCAAGACTAAAACTCAAAGGAATTGACGGGGACCCGCACAAGCGGTGGAGC
ATGTGGTTTAATTCGATGCAACGCGAAAAACCTTACCACTCCTTGACATGAAGGTTAAAT
CCTCCTTAACAGGGGGGCTCAGTTCGGCTGGACCTTACACAGGTGCTGCATGGCTGTCGT
CAGCTCGTGTCGTGAGATGTTGGGTTAAGTCCCGCAACGAGCGTAACCCTCATCCTTAGT
TGCCAGCGGGTAATGCCGGGTACTTTAGGGAAACTGCCAGTGATAAACTGGAGGAAGGTG
GGGATGATGTCAAGTCAGCACGGCCCTTATGGGGTGGGCTACACACGTGCTACAATGGCG
ACTACAGTAGGTTGCAACGCCGCAAGGCTGAGCTAATCCATAAAAGTCGTCTCAGTTCGG
ATTGTCCTCTGTAACTCGAGGGCATGAAGTCGGAATCGCTAGTAATCGCGGATCAGCATG
CCGCGGTGAATACGTTCTCGGGTCTTGTACACACTGCCCGTCACGCCATGGGAATTGGCT
TAACTCGAAGCTGGTGCGCCAACCGCA
>Anaplasma centrale str. Israel (NC_013532)
ATGCAAGTCGAACGGACCATACGCGCGCGTGTATGGTTAGTGGCAGACGGGTGAGTAATG
CATAGGAATCTACCTAGTAGTATAGGATAGCCACTAGAAATGGTGGGTAATACTGTATAA
TCCCTGCGGGGGAAAGATTTATCGCTATTAGATGAGCCTATGTCAGATTAGCTAGTTGGT
GGGGTAATGGCCTACCAAGGCGGTGATCTGTAGCTGGTCTGAGAGGATGATCAGCCACAC
TGGAACTGAGACACGGTCCAGACTCCTACGGGAGGCAGCAGTGGGGAATATTGGACAATG
GGCGCAAGCCTGATCCAGCTATGCCGCGTGAGTGAGGAAGGCCTTAGGGTTGTAAAACTC
TTTCAGTAGGGAAGATAATGACGGTACCTACAGAAGAAGTCCCGGCAAACTCCGTGCCAG
CAGCCGCGGTAATACGGAGGGGGCAAGCGTTGTTCGGAATTATTGGGCGTAAAGGGCATG
TAGGCGGTTTGGTAAGTTAAAGGTGAAATACCAGGGCTTAACCCTGGGGCTGCTTTTAAT
ACTGCAGGACTAGAGTCCGGAAGAGGATAGCGGAATTCCTAGTGTAGAGGTGAAATTCGT
AGATATTAGGAGGAACACCAGTGGCGAAGGCGGCTGTCTGGTCCGGTACTGACGCTGAGG
TGCGAAAGCGTGGGGAGCAAACAGGATTAGATACCCTGGTAGTCCACGCTGTAAACGATG
AGTGCTGAATGTGGGGGCGCCTCTGTGTTGTAGCTAACGCGTTAAGCACTCCGCCTGGGG
ACTACGGTCGCAAGACTAAAACTCAAAGGAATTGACGGGGACCCGCACAAGCGGTGGAGC
ATGTGGTTTAATTCGATGCAACGCGAAAAACCTTACCACTTCTTGACATGGAGGCTAGAT
CTTCCTTAACGGGAAGGCGCAGTTCGGCTGGGCCTCGCACAGGTGCTGCATGGCTGTCGT
CAGCTCGTGTCGTGAGATGTTGGGTTAAGTCCCGCAACGAGCGTAACCCTCATCCTTAGT
TACCAGCGGGTAATGCCGGGCACTTTAAGGAAACTGCCAGTGATAAACTGGAGGAAGGTG
GGGATGATGTCAAGTCAGCACGGCCCTTATGGGGTGGGCTACACACGTGCTACAATGGCG
ACTACAATAGGTTGCAACGTCGCAAGGCTGAGCTAATCCGTAAAAGTCGTCTCAGTTCGG
ATTGTCCTCTGTAACTCGAGGGCATGAAGTCGGAATCGCTAGTAATCGTGGATCAGCATG
CCACGGTGAATACGTTCTCGGGTCTTGTACACACTGCCCGTCACGCCATGGGAATTGGCT
TAACTCGAAGCTGGTGCGCCAACCGTA
>Anaplasma marginale str. Florida (NC_012026)
ATGCAAGTCGAACGGACCGTATACGCGCGTGTATGGTTAGTGGCAGACGGGTGAGTAATG
CATAGGAATCTACCTAGTAGTATGGGATAGCCACTAGAAATGGTGGGTAATACTGTATAA
TCCCTGCGGGGGAAAGATTTATCGCTATTAGATGAGCCTATGTCAGATTAGCTAGTTGGT
GGGGTAATGGCCTACCAAGGCGGTGATCTGTAGCTGGTCTGAGAGGATGATCAGCCACAC
TGGAACTGAGACACGGTCCAGACTCCTACGGGAGGCAGCAGTGGGGAATATTGGACAATG
GGCGCAAGCCTGATCCAGCTATGCCGCGTGAGTGAGGAAGGCCTTAGGGTTGTAAAACTC
TTTCAGTAGGGAAGATAATGACGGTACCTACAGAAGAAGTCCCGGCAAACTCCGTGCCAG
CAGCCGCGGTAATACGGAGGGGGCAAGCGTTGTTCGGAATTATTGGGCGTAAAGGGCATG
TAGGCGGTTTGGTAAGTTAAAGGTGAAATACCAGGGCTTAACCCTGGGGCTGCTTTTAAT
ACTGCAGGACTAGAGTCCGGAAGAGGATAGCGGAATTCCTAGTGTAGAGGTGAAATTCGT
AGATATTAGGAGGAACACCAGTGGCGAAGGCGGCTGTCTGGTCCGGTACTGACGCTGAGG
TGCGAAAGCGTGGGGAGCAAACAGGATTAGATACCCTGGTAGTCCACGCTGTAAACGATG
AGTGCTGAATGTGGGGGCGCCTCTGTGTTGTAGCTAACGCGTTAAGCACTCCGCCTGGGG
ACTACGGTCGCAAGACTAAAACTCAAAGGAATTGACGGGGACCCGCACAAGCGGTGGAGC
ATGTGGTTTAATTCGATGCAACGCGAAAAACCTTACCACTTCTTGACATGGAGGCTAGAT
CCTTCTTAACAGAAGGGCGCAGTTCGGCTGGGCCTCGCACAGGTGCTGCATGCCTGTCGT
CAGCTCGTGTCGTGAGATGTTGGGTTAAGTCCCGCAACGAGCGCAACCCTCATCCTTAGT
TACCAGCGGGTAATGCCGGGCACTTTAAGGAAACTGCCAGTGATAAACTGGAGGAAGGTG
GGGATGATGTCAAGTCAGCACGGCCCTTATGGGGTGGGCTACACACGTGCTACAATGGCG
ACTACAATAGGTTGCAACGTCGCAAGGCTGAGCTAATCCGTAAAAGTCGTCTCAGTTCGG
ATTGTCCTCTGTAACTCGAGGGCATGAAGTCGGAATCGCTAGTAATCGTGGATCAGCATG
CCACGGTGAATACGTTCTCGGGTCTTGTACACACTGCCCGTCACGCCATGGGAATTGGCT
TAACTCGAAGCTGGTGCGCCAACCGTA
>Anaplasma ovis isolate OVI (AF414870)
ATGCAAGTCGAACGGACCGTACGCGCGCGTGTATGGTTAGTGGCAGACGGGTGAGTAATG
CATAGGAATCTGCCTAGTAGTATGGGATAGCCACTAGAAATGGTGGGTAATACTGTATAA
TCCCTGCGGGGGAAAGATTTATCGCTATTAGATGAGCCTATGTCAGATTAGCTAGTTGGT
GGGGTAATGGCCCACCAAGGCTGTGATCTGTAGCTGGTCTGAGAGGATGATCAGCCACAC
TGGAACTGAGACACGGTCCAGACTCCTACGGGAGGCAGCAGTGGGGAATATTGGACAATG
GGCGCAAGCCTGATCCAGCTATGCCGCGTGAGTGAGGAAGGCCTTAGGGTTGTAAAACTC
TTTCAGTAGGGAAGATAATGACGGTACCTACAGAAGAAGTCCCGGCAAACTCCGTGCCAG
CAGCCGCGGTAATACGGAGGGGGCAAGCGTTGTTCGGAATTATTGGGCGTAAAGGGCATG
TAGGCGGTTTGGTAAGTTAAAGGTGAAATACCAGGGCTTAACCCTGGGGCTGCTTTTAAT
ACTGCAGGACTAGAGTCCGGAAGAGGATAGCGGAATTCCTAGTGTAGAGGTGAAATTCGT
AGATATTAGGAGGAACACCAGTGGCGAAGGCGGCTGTCTGGTCCGGTACTGACGCTGAGG
TGCGAAAGCGTGGGGAGCAAACAGGATTAGATACCCTGGTAGTCCACGCTGTAAACGATG
AGTGCTGAATGTGGGGGCGCCTCTGTGTTGTAGCTAACGCGTTAAGCACTCCGCCTGGGG
ACTACGGTCGCAAGACTAAAACTCAAAGGAATTGACGGGGACCCGCACAAGCGGTGGAGC
ATGTGGTTTAATTCGATGCAACGCGAAAAACCTTACCACTTCTTGACATGGAGGCTAGAT
CCTTCTTAACGGAAGGGCGCAGTTCGGCTGGGCCTCGCACAGGTGCTGCATGGCTGTCGT
CAGCTCGTGTCGTGAGATGTTGGGTTAAGTCCCGCAACGAGCGTAACCCTCATCCTTAGT
TACCAGCGGGTAATGCCGGGCACTTTAAGGAAACTGCCAGTGATAAACTGGAGGAAGGTG
GGGATGATGTCAAGTCAGCACGGCCCTTATGGGGTGGGCTACACACGTGCTACAATGGCG
ACTACAATAGGTTGCAACGTCGCAAGGCTGAGCTAATCCGTAAAAGTCGTCTCAGTTCGG
ATTGTCCTCTGTAACTCGAGGGCATGAAGTCGGAATCGCTAGTAATCGTGGATCAGCATG
CCACGGTGAATACGTTCTCGGGTCTTGTACACACTGCCCGTCACGCCATGGGAATTGGCT
TAACTCGAAGCTGGTGCGCCAACCGTA
>Anaplasma capra str. A60 (KJ700627) 
ATGCAAGTCGAACGGACCAAATCTGTACGGATTTGGTTAGTGGCAGACGGGTGAGTAATG
CATAGGAATCTACCTAGTAGTATGGGATAGCCACTGGAAATGGTGGGTAATACCGTATAA
TCCCCGCGGGGGAAAGATTTATCGCTATTAGATGAGCCTATGTCGGATTAGCTAGTTGGT
GGGGTAATGGCCTACCAAGGCAGTGATCTGTAGCTGGTCTGAGAGGATGATCAGCCACAC
TGGAACTGAGACACGGTCCAGACTCCTACGGGAGGCAGCAGTGGGGAATATTGGACAATG
GGCGCAAGCCTGATCCAGCTATGCCGCGTGAGTGAGGAAGGCCTTAGGGTTGTAAAACTC
TTTCAGTAGGGAAGATAATGACGGTACCTACAGAAGAAGTCCCGGCAAACTCCGTGCCAG
CAGCCGCGGTAATACGGAGGGGGCAAGCGTTGTTCGGAATTATTGGGCGTAAAGGGCATG
TAGGCGGTTTGGTAAGTTAAAGGTGAAATACCAGGGCTTAACCCTGGGGCTGCTTTTAAT
ACTGCAGGACTAGAGTCCGGAAGAGGATAGCGGAATTCCTAGTGTAGAGGTGAAATTCGT
AGATATTAGGAGGAACACCAGTGGCGAAGGCGGCTGTCTGGTCCGGTACTGACGCTGAGG
TGCGAAAGCGTGGGGAGCAAACAGGATTAGATACCCTGGTAGTCCACGCTGTAAACGATG
AGTGCTGAATGTGGGGGCGCCTCTGTGTTGTAGCTAACGCGTTAAGCACTCCGCCTGGGG
ACTACGGTCGCAAGACTAAAACTCAAAGGAATTGACGGGGACCCGCACAAGCGGTGGAGC
ATGTGGTTTAATTCGATGCAACGCGAAAAACCTTACCACTTCTTGACATGGAGGTTAGAT
CTTTCTTAACAGAAAGGCGCAGTTCGGCTGGACCTCACACAGGTGCTGCATGGCTGTCGT
CAGCTCGTGTCGTGAGATGTTGGGTTAAGTCCCGCAACGAGCGTAACCCTCATCCTTAGT
TACCAGCGGGTAATGCCGGGCACTTTAAGGAAACTGCCGGTGATAAACCGGAGGAAGGTG
GGGATGATGTCAAGTCAGCACGGCCCTTATGGGGTGGGCTACACACGTGCTACAATGGCG
ACCACAATAGGTTGCAACGTCGCAAGGCTGAGCTAATCCGTAAAAGTCGTCTCAGTTCGG
ATTGTCCTCTGCAACTCGAGGGCATGAAGTCGGAATCGCTAGTAATCGTGGATCAGCATG
CCACGGTGAATACGTTCTCGGGTCTTGTACACACTGCCCGTCACGCCATGGGAATTGGCT
TAACTCAAAGCTGGTGCGCCAACCGTA
>Anaplasma bovis clone 499 (GU937020)
ATGCAAGTCGAACGGATTGTTCTCGTATGAGAACAATTAGTGGCAGACGGGTGAGTAATG
CATAGGAATCTACCTAGTAGTATAGGATAGCCACTAGAAGTGGTGGGTAATACTGTATAA
TCCCTGCGGGGGAAAGATTTATCGCTACATGATGAGCCTATGTTAGATTAGCTAGTTGGG
GGGGTAATGGCCTACCAAGGCAGTGATCTATAGCTGGTCTGAGAGGATGATCAGCCACAC
TGGAACTGAGACACGGTCCAGACTCCTACGGGAGGCAGCAGTGGGGAATATTGGACAATG
GGCGCAAGCCTGATCCAGCTATGCCGCGTGAGTGAGGAAGGCCTTAGGGTTGTAAAACTC
TTTCAGTGGGGAAGATAATGACGGTACCCACAGAAGAAGTCCCGGCAAACTCCGTGCCAG
CAGCCGCGGTAATACGGAGGGGGCAAGCGTTGTTCGGAATTATTGGGCGTAAAGGGCATG
TAGGTGGTTTGGTTAGTTAAAGGTGAAATGCCAGGGCTTAACCCTGGAGCTGCTTTTAAT
ACTGCCAGACTGGAGTCCGGGAGAGGATAGCGGAATTCCTAGTGTAGAGGTGAAATTCGT
AGATATTAGGAGGAACACCAGTGGCGAAGGCGGCTATCTGGTCCGGTACTGACACTGAGG
TGCGAAAGCGTGGGGAGCAAACAGGATTAGATACCCTGGTAGTCCACGCTGTAAACGATG
AGTGCTGGATGTGGGGGTACCTCCGTGTTGTAGCTAACGCGTTAAGCACTCCGCCTGGGG
ACTACGGTCGCAAGACTAAAACTCAAAGGAATTGACGGGGACCCGCACAAGCGGTGGAGC
ATGTGGTTTAATTCGATGCAACGCGAAAAACCTTACCACTCCTTGACATGAAGATTAGAT
CCTCCTTAACAGGAGGGCGCAGTTTGGCTGGGTCTTGCACAGGTGCTGCATGGCTGTCGT
CAGCTCGTGTCGTGAGATGTTGGGTTAAGTCCCGCAACGAGCGTAACCCTCATCCTTAGT
TGCCAGCGGGTAATGCCGGGGACTTTAAGGGAACTGCCAGTGGTAAGCTGGAGGAAGGTG
GGGATGATGTCAAGTCAGCATGGCCCTTATGGGGTGGGCTACACACGTGCTACAATGGTG
ACTACAATAGGTTGCAATGTCGTAAGGCTGAGCTAATCCGTAAAAGTCATCTTAGTTCGG
ATTGTCCTCTGAAACTCGAGGGCATGAAGCAGGAATCGCTAGTAATCGTGGATCAGCATG
CCACGGTGAATACGTTCTCGGGTCTTGTACACACTGCCCGTCACGCCATGGGAATTGGCT
TAACTCGAAGCTGGTGCGCCAACCGAA
>Anaplasma odocoilei str. UMUM76 (JX876644)
ATGCAAGTCGAACGAATTATCTCTGTACGGGGATGGTTAGTGGCAGACGGGTGAGTAATG
CATAGGAATCTGCCTAGTAGTAAGGGATAGCCACTAGAAATGGTGGGTAATACTGTATAA
GCCCTGCGGGGGAAAGATTTATCGCTACTAGATGAGCCTATGTTAGATTAGCTAGTTGGT
AGGGTAAAGGCCTACCAAGGCAGTGATCTATAGCTGGTCTGAGAGGATGATCAGCCACAC
TGGAACTGAGATACGGTCCAGACTCCTACGGGAGGCAGCAGTGGGGAATATTGGACAATG
GGCGCAAGCCTGATCCAGCTATGCCGCGTGAGTGAGGAAGGCCTTAGGGTTGTAAAACTC
TTTCAGTGGGGAAGATAATGACGGTACCCACAGAAGAAGTCCCGGCAAACTCCGTGCCAG
CAGCCGCGGTAATACGGAGGGGGCAAGCGTTGTTCGGAATTATTGGGCGTAAAGGGCATG
TAGGCGGTTCGGTAAGTTAAAGGTGAAATGCCAGGGCTTAACCCTGGAGCTGCTTTTAAT
ACTGCCAGACTAGAGACCGGGAGAGGATAGCGGAATTCCTAGTGTAGAGGTGAAATTCGT
AGATATTAGGAGGAACACCAGTGGCGAAGGCGGCTATCTGGTCCGGTACTGACGCTGAGG
TGCGAAAGCGTGGGGAGCAAACAGGATTAGATACCCTKGTAGTCCACGCTGTAAACGATG
AGTGCTGAATGTGGGGGTACCTCCGTGTTGTAGCTAACGCGTTAAGCACTCCGCCTGGGG
ACTACGGTCGCAAGACTAAAACTCAAAGGAATTGACGGGGACCCGCACAAGCGGTGGAGC
ATGTGGTTTAATTCGATGCAACGCGAAGAACCTTACCACTTCTTGACATGGAGATTAGAT
CCTTCTTAACGGAAGGGCGCAGTTCGGCTGGATCTCGCACAGGTGCTGCATGGCTGTCGT
CAGCTCGTGTCGTGAGATGTTGGGTTAAGTCCCGCAACGAGCGTAACCCTCATCCTTAGT
TGCCAGCGGGTTAAGCCGGGCACTTTAAGGAGACTGCCAGTGGTAAACTGGAGGAAGGTG
GGGATGATGTCAAGTCAGCACGGCCCTTATGGGGTGGGCTACACACGTGCTACAATGGTG
ACTACAATAGGTTGCAATGTCGCAAGGCTGAGCTAATCCGTAAAAGTCATCTCAGTTCGG
ATTGTCCTCTGCAACTCGAGGGCATGAAGTCGGAATCGCTAGTAATCGTGGATCAGCATG
CCACGGTGAATACGTTCTCGGGTCTTGTACACACTGCCCGTCACGCCATGGGAATTGGCT
TAACTCGAAGCCGGTGCGCCAACCGCA
>Anaplasma platys isolate Okinawa (AY077619)
ATGCAAGTCGAACGGATTTTTGTCGTATGATAAAAATTAGTGGCAGACGGGTGAGTAATG
CATAGGAATCTACCTAGTAGTATGGGATAGCCACTAGAAATGGTGGGTAATACTGTATAA
TCCCTGCGGGGGAAAGATTTATCGCTATTAGATGAGCCTATGTTAGATTAGCTAGTTGGT
AGGGTAAAGGCCTACCAAGGCAGTGATCTATAGCTGGTCTGAGAGGATGATCAGCCACAC
TGGAACTGAGATACGGTCCAGACTCCTACGGGAGGCAGCAGTGGGGAATATTGGACAATG
GGCGCAAGCCTGATCCAGCTATGCCGCGTGAGTGAGGAAGGCCTTAGGGTTGTAAAACTC
TTTCAGTGGGGAAGATAATGACGGTACCCACAGAAGAAGTCCCGGCAAACTCCGTGCCAG
CAGCCGCGGTAATACGGAGGGGGCAAGCGTTGTTCGGAATTATTGGGCGTAAAGGGCATG
TAGGCGGTTCGGTAAGTTAAAGGTGAAATGCCAGGGCTTAACCCTGGAGCTGCTTTTAAT
ACTGCCAGACTCGAGTCCGGGAGAGGATAGCGGAATTCCTAGTGTAGAGGTGAAATTCGT
AGATATTAGGAGGAACACCAGTGGCGAAGGCGGCTATCTGGTCCGGTACTGACGCTGAGG
TGCGAAAGCGTGGGGAGCAAACAGGATTAGATACCCTGGTAGTCCACGCTGTAAACGATG
AGTGCTGAATGTGGGGACGTCTCTGTGTTGTAGCTAACGCGTTAAGCACTCCGCCTGGGG
ACTACGGTCGCAAGACTAAAACTCAAAGGAATTGACGGGGACCCGCACAAGCGGTGGAGC
ATGTGGTTTAATTCGATGCAACGCGAAGAACCTTACCACTTCTTGACATGGAGATTAGAT
CCTTCTTAACGGAAGGGCGCAGTTCGGCTGGATCTCGCACAGGTGCTGCATGGCTGTCGT
CAGCTCGTGTCGTGAGATGTTGGGTTAAGTCCCGCAACGAGCGTAACCCTCATCCTTAGT
TGCCAGCGGGTTAAGCCGGGCACTTTAAGGAGACTGCCAGTGGTAAACTGGAGGAAGGTG
GGGATGATGTCAAGTCAGCACGGCCCTTATGGGGTGGGCTACACACGTGCTACAATGGTG
ACTACAATAGGTTGCAATGTCGCAAGGCTGAGCTAATCCGTAAAAGTCATCTCAGTTCGG
ATTGTCCTCTGCAACTCGAGGGCATGAAGTCGGAATCGCTAGTAATCGTGGATCAGCATG
CCACGGTGAATACGTTCTCGGGTCTTGTACACACTGCCCGTCACGCCATGGGAATTGGCT
TAACTCGAAGCTGGTGCGCCAACCGCA
>Anaplasma phagocytophilum str. HZ (NC_007797)
ATGCAAGTCGAACGGATTATTCTTTATAAAGAATAGTTAGTGGCAGACGGGTGAGTAATG
CATAGGAATCTACCTAGTAGTATGGGATAGCCACTAGAAATGGTGGGTAATACTGTATAA
TCCCTGCGGGGGAAAGATTTATCGCTATTAGATGAGCCTATGTTAGATTAGCTAGTTGGT
AGGGTAAAGGCCTACCAAGGCGATGATCTATAGCTGGTCTGAGAGGATGATCAGCCACAC
TGGAACTGAGATACGGTCCAGACTCCTACGGGAGGCAGCAGTGGGGAATATTGGACAATG
GGCGCAAGCCTGATCCAGCTATGCCGCGTGAGTGAGGAAGGCCTTAGGGTTGTAAAACTC
TTTCAGTAGGGAAGATAATGACGGTACCTACAGAAGAAGTCCCGGCAAACTCCGTGCCAG
CAGCCGCGGTAATACGGAGGGGGCAAGCGTTGTTCGGAATTATTGGGCGTAAAGGGCATG
TAGGCGGTTCGGTAAGTTAAAGGTGAAATGCCAGGGCTTAACCCTGGAGCTGCTTTTAAT
ACTGCCAGACTAGAGTCCGGGAGAGGATAGCGGAATTCCTAGTGTAGAGGTGAAATTCGT
AGATATTAGGAGGAACACCAGTGGCGAAGGCGGCTATCTGGTCCGGTACTGACGCTGAGG
TGCGAAAGCGTGGGGAGCAAACAGGATTAGATACCCTGGTAGTCCACGCTGTAAACGATG
AGTGCTGAATGTGGGGATATCTCTGTGTTGTAGCTAACGCGTTAAGCACTCCGCCTGGGG
ACTACGGTCGCAAGACTAAAACTCAAAGGAATTGACGGGGACCCGCACAAGCGGTGGAGC
ATGTGGTTTAATTCGATGCAACGCGAAAAACCTTACCACTCCTTGACATGGAGATTAGAT
CCTTCTTAACGGAAGGGCGCAGTTCGGCTGGATCTCGCACAGGTGCTGCATGGCTGTCGT
CAGCTCGTGTCGTGAGATGTTGGGTTAAGTCCCGCAACGAGCGTAACCCTCATCCTTAGT
TGCCAGCGGGTTAAGCCGGGCACTTTAAGGAAACTGCCAGTGGTAAACTGGAGGAAGGTG
GGGATGATGTCAAGTCAGCACGGCCCTTATGGGGTGGGCTACACACGTGCTACAATGGTG
ACTACAATAGGTTGCAATGTCGCAAGGCTGAGCTAATCCGTAAAAGTCATCTCAGTTCGG
ATTGTCCTCTGCAACTCGAGGGCATGAAGTCGGAATCGCTAGTAATCGTGGATCAGCATG
CCACGGTGAATACGTTCTCGGGTCTTGTACACACTGCCCGTCACGCCATGGGAATTGGCT
TAACTCGAAGCTGGTGCGCCAACCGAA
>Anaplasma phagocytophilum isolate MR-23 (KP276588)
ATGCAAGTCGAACGGATTATTCTTTATAAAGAATAATTAGTGGCAGACGGGTGAGTAATG
CATAGGAATCTACCTAGTAGTATGGGATAGCCACTAGAAATGGTGGGTAATACTGTATAA
TCCCTGCGGGGGAAAGATTTATCGCTATTAGATGAGCCTATGTTAGATTAGCTAGTTGGT
AGGGTAAAGGCCTACCAAGGCGATGATCTATAGCTGGTCTGAGAGGATGATCAGCCACAC
TGGAACTGAGATACGGTCCAGACTCCTACGGGAGGCAGCAGTGGGGAATATTGGACAATG
GGCGCAAGCCTGATCCAGCTATGCCGCGTGAGTGAGGAAGGCCTTAGGGTTGTAAAACTC
TTTCAGTAGGGAAGATAATGACGGTACCTACAGAAGAAGTCCCGGCAAACTCCGTGCCAG
CAGCCGCGGTAATACGGAGGGGGCAAGCGTTGTTCGGAATTATTGGGCGTAAAGGGCATG
TAGGCGGTTCGGTAAGTTAAAGGTGAAATGCCAGGGCTTAACCCTGGAGCTGCTTTTAAT
ACTGCCAGACTAGAGTCCGGGAGAGGATAGCGGAATTCCTAGTGTAGAGGTGAAATTCGT
AGATATTAGGAGGAACACCAGTGGCGAAGGCGGCTATCTGGTCCGGTACTGACGCTGAGG
TGCGAAAGCGTGGGGAGCAAACAGGATTAGATACCCTGGTAGTCCACGCTGTAAACGATG
AGTGCTGAATGTGGGGATATCTCTGTGTTGTAGCTAACGCGTTAAGCACTCCGCCTGGGG
ACTACGGTCGCAAGACTAAAACTCAAAGGAATTGACGGGGACCCGCACAAGCGGTGGAGC
ATGTGGTTTAATTCGATGCAACGCGAAAAACCTTACCACTCCTTGACATGGAGATTAGAT
CCTTCTTAACGGAAGGGCGCAGTTCGGCTGGATCTCGCACAGGTGCTGCATGGCTGTCGT
CAGCTCGTGTCGTGAGATGTTGGGTTAAGTCCCGCAACGAGCGTAACCCTCATCCTTAGT
TGCCAGCGGGTTAAGCCGGGCACTTTAAGGAAACTGCCAGTGGTAAACTGGAGGAAGGTG
GGGATGATGTCAAGTCAGCACGGCCCTTATGGGGTGGGCTACACACGTGCTACAATGGTG
ACTACAATAGGTTGCAATGTCGCAAGGCTGAGCTAATCCGTAAAAGTCATCTCAGTTCGG
ATTGTCCTCTGCAACTCGAGGGCATGAAGTCGGAATCGCTAGTAATCGTGGATCAGCATG
CCACGGTGAATACGTTCTCGGGTCTTGTACACACTGCCCGTCACGCCATGGGAATTGGCT
TAACTCGAAGCTGGTGCGCCAACCGAA
