# Supplementary material for: Survey of Ixodes pacificus Ticks in California Reveals a Diversity of Microorganisms and a Novel and Widespread Anaplasmataceae Species
Source: PLoS One. 2015 Sep 16;10(9):e0135828. doi: 10.1371/journal.pone.0135828 (PMC4574436; doi:10.1371/journal.pone.0135828)
Supplement: S2 Text — (TXT) [file pone.0135828.s011.txt]

>Rickettsia endosymbiont of Ixodes pacificus str. Humboldt (LAOP01000000)
YNPMDLKRGMDLAVNALVEEIKKSSKKINSQEEIAQVGTISSNGDKEIGEKIAKAMEEVG
KEGVITVEEAK-NFSFDVEVVKGMMFDRGYLSPYFVTNSEKMVAELENPFILLFEKKLSN
LQPMLPILEAVVQSQRPLLIIAEDVEGEALATLVVNRLRGGLKVAAVKAPGFGDRRKAMM
EDIAILTK-GELITEDLGMKLENVSIKSLGTAKRVTISKENTVIV-DGNGDKKNIEDRVL
QIKSQIAETTSDYDKEKLQERLAKLSGG
>Neorickettsia sennetsu str. Miyayama (NC_007798)
RSRMKLKSGMKRARDEVVKYIQSVAKKINSEEEIAQVGSISANGNSEIGGKIAEAMNKVG
KEGVITVEEGKGLDEFSVSVVQGMVFDRGYVSPYFITNPEKMIVEFDNPYVLLANKKLSS
IQPMVPLLETIVRSNRAVVIIAEDVEGEALTSLVLSKMRGSLKACAVKAPGFGDRRSEML
EDIRILTGAKTLVSDDLGVTVESLTVEDLGTAKSIIISKDSTTIV-DGGGEKTAIEARVK
QIKTQIDKTTSDYDKEKLQERLAKLAGG
>Neorickettsia risticii str. Illinois (NC_013009)
RSRTKLKSGMKRARDEVVKYIQSVAKKINSEEEIAQVGSISANGNSEIGNKIAEAMNKVG
KEGVITVEEGKGLDEFSVSVVQGMVFDRGYVSPYFITNPEKMIVEFDNPYVLLANKKLSS
IQPMVPLLETIVRSNRAVVIIAEDVEGEALTSLVLSKMRGSLKACAVKAPGFGDRRSEML
EDIRILTGAKTLVSDDLGVTVESLTVEDLGTAKSIIISKDSTTIV-DGGGEKTSIDARVK
QIKTQIDKTTSDYDKEKLQERLAKLAGG
>Wolbachia endosymbiont of Drosophila melanogaster (NC_002978)
NDRVGIKNGIQKAKDVILKEIASMSRTISKIDEVAQVAIISANGDKDIGNSIADSVKKVG
KEGVITVEESKGSKELEVELTTGMQFDRGYLSPYFITNNEKMIVELDNPYLLITEKKLNI
IQPLLPILEAIVKSGKPLVIIAEDIEGEALSTLVINKLRGGLKVAAVKAPGFGDRRKEML
EDIATLTGAKYVIKDELGIKMEDLTLDDLGTAKNVKITKDNTTVV-SENSDSDSVKARIE
QIKSQIETSTSDYDKEKLRERLAKLSGG
>Wolbachia endosymbiont of Brugia malayi str. TRS (NC_006833)
NDRVSIKNGMQKAKDAVLEGITSMSRTIPKMDEVAQVAIISANGDKDIGNSIADAVKKVG
KEGVITVEESKGSKELEVELTTGMQFDRGYLSPYFITSNEKMIVEFDDPYLLITEKKLSI
IQPLLPILEAVVKSGKPLLIIAEDIEGEALSTLVINKLRGGLKVTAVKAPGFGDRRKEML
EDIAALTGAKYVIKDELGIKMEDLTLEDLGTAKNVKVTKDNTTIV-SGSSDSDRVKARVE
QIKSQIETSTSDYDKEKLRERLAKLSGG
>Candidatus Neoehrlichia lotoris str. RAC413 (LANX01000001)
ADIISIKNGILKAKDLVLESLLSMKRDVSSEDEIAQVATISANGDKNIGSKIAQCVNEVG
KDGVITVEESKGFKELEVEKTDGMQFDRGYLSPYFVTNAEKMLIEFESPYILLTEKKLNI
IQPLLPILESIARSGKPLLIIAEDVEGEALSTLVLNKLRGGLHVAAVKAPGFGDRRKDML
GDIAILTGAKYVINDELAVKMEDLTLDDLGTAKNIRITKDTTTLIGSVDSNSANVQSRIN
QIKMQIDTSTSDYDKEKLRERLAKLSGG
>Candidatus Neoehrlichia mikurensis str. TK4456 (AB084583)
ADIISIKNGILKAKELVLESLLSMKRDVSSEDEIAQVATISANGDKNIGSKIAQCVKEVG
KDGVITVEESKGFKELEVEKTDGMQFDRGYLSPYFVTNAEKMLIEFENPYILLTEKKLNI
IQPILPILENIARSGRPLLIIAEDVEGEALSTLVLNKLRGGLHVAAVKAPGFGDRRKDML
GDIAVLTGAKYVINDELAVKMEDLTLDDLGTAKNIRITKDTTTLIGSVDSNSSNVQSRIN
QIKMQIDTSTSDYDKEKLKERLAKLSGG
>Ehrlichia ruminantium str. Welgevonden (NC_005295)
ADIICVREGVLKAKEAVLEALKCMKREVLSEEEIAQVATISANGDKNIGTKIAQCVKEVG
KDGVITVEESKGFKELDVEKTDGMQFDRGYLSPYFVTNSEKMLVEFENPYILLTEKKLNI
IQPLLPILENIARSGRPLLIIAEDVEGEALSTLVLNKLRGGLHVAAVKAPGFGDRRKDML
GDIAILTGAKHVINDELAIKMEDLTLCDLGTAKNIRITKDTTTIIGSVDNSCAHVQSRIC
QIRMQIDNSTSDYDKEKLQERLAKLSGG
>Ehrlichia canis str. Jake (NC_007354)
ADIVCIKDGVLKAKEAVLDALMSMKREVLSEEEIAQVATISANGDKNIGVKIAQCVQEVG
KDGVITVEESKGFKELDVEKTDGMQFDRGYLSPYFVTNSEKMLVEFENPYILLTEKKLNI
IQPILPILENVARSGRPLLIIAEDVEGEALSTLVLNKLRGGLHVAAVKAPGFGDRRKDML
GDIAILTGAKHVISDDLAIKMEDLTLAELGTAKNIRITKDTTTIIGSVDNSSDNVQSRIN
QIKVQIESSTSDYDKEKLRERLAKLSGG
>Ehrlichia chaffeensis str. Arkansas (NC_007799)
ADIVCIKEGVLKAKEAVLEALMSMKREVLSEEEIAQVATISANGDKNIGSKIAQCVQEVG
KDGVITVEESKGFKELDVEKTDGMQFDRGYLSPYFVTNSEKMLVEFENPYILLTEKKLNI
IQPILPILENVARSGRPLLIIAEDVEGEALSTLVLNKLRGGLHVAAVKAPGFGDRRKDML
GDIAILTGAKHVISDDLAIKMEDLTLAELGTAKNIRITKDTTTIIGSVDNSSANVQSRIN
QIKMQIEASTSDYDKEKLRERLAKLSGG
>Ehrlichia muris str. AS145 (NC_023063)
ADIVCIKEGVLKAKEAVLEALMSMKREVLSEEEIAQVATISANGDKNIGSKIAQCVQEVG
KDGVITVEESKGFKELDVEKTDGMQFDRGYLSPYFVTNSEKMLVEFENPYILLTEKKLNI
IQPILPILENVARSGRPLLIIAEDVEGEALSTLVLNKLRGGLHVAAVKAPGFGDRRKDML
GDIAILTGAKHVISDDLAIKMEDLTLAELGTAKNIRITKDTTTIIGSVDNSSTNVQSRIN
QIKMQIEASTSDYDKEKLRERLAKLSGG
>Candidatus Cryptoplasma californiense isolate MR-9  (KP276600)
ADIISIRNGVLKAKEAVLSSLLSMKRDVASEEEVAQVATISANGDKNIGSKIAQCVKEVG
KDGVITVEESKGFKELEVERTDGMQFDRGYLSPYFVTNAEKMLVEFENPYILITEKKLNI
IQTILPILENVARSGRPLLIIAEDVEGEALSTLVLNKLRGGLHVAAVKAPGFGDRRKDML
GDIAILTGAKYVINDELAIKMEEMTLDDLGSAKNVRITKDTTTVIGSVDSSSADIRSRIG
QIKSQIESSNSDYDKEKLRERLAKLSGG
>Candidatus Cryptoplasma californiense isolate CC-14 (KP276601)
ADIISIRNGVLKAKEAVLSSLLSMKRDVASEEEVAQVATISANGDKNIGSKIAQCVKEVG
KDGVITVEESKGFKELEVERTDGMQFDRGYLSPYFVTNAEKMLVEFENPYILITEKKLNI
IQTILPILENVARSGRPLLIIAEDVEGEALSTLVLNKLRGGLHVAAVKAPGFGDRRKDML
GDIAILTGAKYVINDELAIKMEEMTLDDLGSAKNVRITKDTTTVIGSVDSSSADIRSRIG
QIKSQIESSNSDYDKEKLRERLAKLSGG
>Candidatus Cryptoplasma californiense isolate CP-1  (KP276602) 
ADIISIRNGVLKAKEAVLSSLLSMKRDVASEEEVAQVATISANGDKNIGSKIAQCVKEVG
KDGVITVEESKGFKELEVERTDGMQFDRGYLSPYFVTNAEKMLVEFENPYILITEKKLNI
IQTILPILENVARSGRPLLIIAEDVEGEALSTLVLNKLRGGLHVAAVKAPGFGDRRKDML
GDIAILTGAKYVINDELAIKMEEMTLDDLGSAKNVRITKDTTTVIGSVDSSSADIRSRIG
QIKSQIESSNSDYDKEKLRERLAKLSGG
>Anaplasma centrale str. Israel (NC_013532)
ADTISIKNGILKAKEAVLTALLSMKREVASEDEIAQVATISANGDKNIGGKIAQCVREVG
KDGVITVEESKGFKDLEVERTDGMQFDRGYLSPYFVTNAEKMLVEFENPYIFLTEKKINL
VQSILPVLENVARSGRPLLIIAEDVEGEALSTLVLNKLRGGLQVAAVKAPGFGDRRKDML
GDIAVIAGAKYVVNDELAVKVEDITLDDLGTAKTVRITKDTTTIIGSVDSNADSITSRIS
QIKSQIEVSSSDYDKEKLKERLAKLSGG
>Anaplasma marginale str. Florida (NC_012026)
ADTISIKNGILKAKEAVLTALLSMKREVASEDEIAQVATISANGDKNIGGKIAQCVREVG
KDGVITVEESKGFKDLEVERTDGMQFDRGYLSPYFVTNAEKMLVEFENPYIFLTEKKINL
VQSILPVLENVARSGRPLLIIAEDVEGEALSTLVLNKLRGGLQVAAVKAPGFGDRRKDML
GDIAVIAGAKYVVNDELAVKVEDITLDDLGTAKTVRITKDTTTIIGSVDSNADSITSRIS
QIKSQIEVSSSDYDKEKLKERLAKLSGG
>Anaplasma ovis isolate OVI (AF441131)
ADIISIKNGILKAKEAVLTALLSMKREVASEDEIAQVATISANGDKNIGSKIAQCVREVG
KDGVITVEESKGFKDLEVERTDGMQFDRGYLSPYFVTNAEKMLVEFENPYIFLTEKKINL
VQNILPVLENVARSGRPLLIIAEDVEGEALSTLVLNKLRGGLQVAAVKAPGFGDRRKDML
GDIAVIAGAKYVVNDELAVKVEDITLEDLGTAKTVRITKDTTTIIGSVDSNADSITSRIS
QIKSQIEVSSSDYDKEKLKERLAKLSGG
>Anaplasma capra str. A60 (KJ700629)
ADTISIKNGILKAKEAVLAALLSMKREVVSEDEIAQVATISANGDKNIGSKIAQCVREVG
KDGVITVEESKGFKDLEVERTDGMQFDRGYLSPYFVTNAEKMLVEFENPYIFLTEKKINL
VQSILPVLENVARSGRPLLIIAEDVEGEALSTLVLNKLRGGLQVAAVKAPGFGDRRKDML
GDIAVIAGAKYVVNDELAVKMEDITLEDLGTAKNVRITKDTTTIIGSVDSNADSITSRIS
QIKSQIEVSSSDYDKEKLKERLAKLSGG
>Anaplasma bovis clone 499 (JN588562)
ADVISIKNGILKAKEAVLTALMSMRREV-EEEEIAQVATISANGDKNIGSKIAQCVKEVG
RDGVITVEESKGFKDLEVEKTDGMQFDRGYLSPYFVTNAEKMLVEFENPYIFLTEKKVNI
VRSILPILEGVAKSGRPLLIIAEDVEGEALSTLVLNKLHGGLQVAAVKAPGFGDRRKDML
GDIAVIVGAKYVVNDELAVKMEDITLADLGTAKNVRITKDTTTIIGSVDSAFSSIESRTN
QIKFQIEVSTSDYDKEKLKERLAKLSGG
>Anaplasma odocoilei str. UMUM76 (JX876642)
ADIVSIKNGILKAKEAVLAALMSMRREV-EEEEIAQVATISANGDKNIGSKIAQCVKEVG
RDGVITVEESKGFKDLEVEKTDGMQFDRGYLSPYFVTNAEKMLVEFENPYIFLTEKKINV
VQNILPIRENVARSGRPLLIIAEDVEGEALSTLVLNKLRGGLQVAAVKAPGFGDRRKDML
GDIAVIAGAKYVINDELAVKMEDITLSDLGTAKNVRITKDTTTIIGSVDSNSEAISSRTN
QIKAQMESSTSDYDKEKLKERLAKLSGG
>Anaplasma platys isolate Okinawa (AY077621)
ADIVSIKNGILKAKEAVLTALMSMRREV-EEEEIAQVATISANGDKNIGSKIAQCVKEVG
RDGVITVEESKGFKDLEVEKTDGMQFDRGYLSPYFVTNAEKMLVEFENPYIFLTEKKINV
VQHILPILENVARSGRPLLIIAEDVEGEALSTLVLNKLRGGLQVAAVKAPGFGDRRKDML
GDIAVIAGAKYVVNDELAVKMEDISLSDLGTAKNVRITKDTTTIIGSVDSNSEVIASRTN
QIKAQMESSTSDYDKEKLKERLAKLCGG
>Anaplasma phagocytophilum str. HZ (NC_007797)
SDIVSIKNGILKAKEAVLTALMSMRREV-EEDEIAQVATLSANGDKNIGSKIAQCVKEVG
KDGVITVEESKGFKDLEVEKTDGMQFDRGYLSPYFVTNAEKMLVEFENPYIFLTEKKINL
VQSILPILENVARSGRPLLIIAEDVEGEALSTLVLNKLRGGLQVAAVKAPGFGDRRKDML
GDIAVIVGAKYVVNDELAVKMEDIALSDLGTAKSVRITKDATTIIGSVDSSSESIASRTN
QIKAQIENSSSDYDKEKLRERLAKLSGG
>Anaplasma phagocytophilum isolate MR-23 (KP276603)
SDIVSIKNGILKAKEAVLTALMSMRREV-EEDEIAQVATLSANGDKNIGSKIAQCVKEVG
KDGVITVEESKGFKDLEVEKTDGMQFDRGYLSPYFVTNAEKMLVEFENPYIFLTEKKINL
VQSILPILENVARSGRPLLIIAEDVEGEALSTLVLNKLRGGLQVAAVKAPGFGDRRKDML
GDIAVIVGAKYVVNDELAVKMEDIALSDLGTAKSVRITKDATTIIGSVDSSSESIASRTN
QIKAQIENSSSDYDKEKLRERLAKLSGG
