# Supplementary material for: Survey of Ixodes pacificus Ticks in California Reveals a Diversity of Microorganisms and a Novel and Widespread Anaplasmataceae Species
Source: PLoS One. 2015 Sep 16;10(9):e0135828. doi: 10.1371/journal.pone.0135828 (PMC4574436; doi:10.1371/journal.pone.0135828)
Supplement: S3 Text — (TXT) [file pone.0135828.s012.txt]

>Rickettsia endosymbiont of Ixodes pacificus str. Humboldt (LAOP01000000)
SCQSTITYIDGDKGILRHRGYDIKDLAEKS-DFLEVAYLLIYGELPSSEQYNNFTKQVAH
HSLVNERLHYLFQTFCSSSHPMAIMLAAVGSLSAFYPDYELTAIRMIAKIPTIAAMSYKY
SIGQPFIYPDNSLDFTENFLHMMFTTHCTKVNPIIKNALNKIFILHADHEQNASTSTVRI
AGSSGANPFACISTGIASLWGPAHGGANEAVINMLKEIGSSENIPKYIAKAKDKNDPFRL

>Rickettsia endosymbiont of Ixodes pacificus isolate CC-14 (KP276597)
SCQSTITYIDGDKGILRHRGYDIKDLAEKS-DFLEVAYLLIYGELPSSEQYNNFTKQVAH
HSLVNERLHYLFQTFCSSSHPMAIMLAAVGSLSAFYPDYELTAIRMIAKIPTIAAMSYKY
SIGQPFIYPDNSLDFTENFLHMMFTTHCTKVNPIIKNALNKIFILHADHEQNASTSTVRI
AGSSGANPFACISTGIASLWGPAHGGANEAVINMLKEIGSSENIPKYIAKAKDKNDPFRL

>Neorickettsia sennetsu str. Miyayama (NC_007798)
PCKSSITFIDGENGILLHRGYPIEELAQTS-DFLQVGYLLIDGKLPDSAATREFEERIKH
VPQLPECVLKNIRSFPTSAHPMAVLISALASLASVYGDFNQKKLLLVAYTPWLIAHIYRH
INSLEFVEPDIRLPYTENFLYMMFGE----KKPKDAEILDKIFILHADHGQTASTSVARM
VVSSGASPIAACSAATASLWGPLHGGANERVLEMLRIVESGEKVENFIERVKRKEE--RL

>Neorickettsia risticii str. Illinois (NC_013009)
PCKSSITFIDGENGILLHRGYPIEELAQTS-DFLQVGYLLINGKLPDSIATREFEEKIKH
VPQLPECVLKNIRSFPTSAHPMAVLISALASLASVYGDFHEKKLLLVAYTPWLVAYIYRH
INSQEFIEPDIRLPYTENFLYMMFGE----KKPKDAEILDKIFILHADHGQTASTSVARM
VVSSGASPIVACSAATASLWGPLHGGANERVLEMLRIIESGENVENFIERVKRKEE--RL

>Wolbachia endosymbiont of Drosophila melanogaster (NC_002978)
SCSSTITFIDGDEGVLKYRGHNIADLAENN-NFTAVIYLLLYGELPSSEQHKKFLLKIQE
SSKVSEQVTNVIKAFPKTAHPMSILVACFASLSASYHEDLDFGISAIAQVSTIIAMIYRH
INNQEFINANNELSYSENFLKMIFGDAVDNKSALFAKALDKIFTLHADHEQNASTAAVRL
VGSAGSNLFASLSAGVATLWGPAHGGANEAVINMLKEIEQSGDIDKFIEKAKDDKDPFKL

>Wolbachia endosymbiont of Brugia malayi str. TRS (NC_006833)
SCSSAITFIDGDEGVLRYRGHDIADLAQSN-DFTAVIYLLLYGKLPNLEQHKKFFLKIQE
LSKVPEQVVNVIKAFPKTAHPMSILIACFATLSALYHENLDFGISAIAQVPAIIAMVYRH
TNDQEFIDTDNELNYSKSFLRMMFGNALDNKSTLFAKALDKIFTLHADHEQNASTAAVRV
VGSAGSNLFACLSAGVATLWGPVHGGANESVINMLKEIEQSGNVDKFIEKAKDDKDPFKL

>Candidatus Neoehrlichia lotoris str. RAC413 (LANX01000001)
ACVSKITFINGEEGILRYRGYNIEHLVNMQHSFLEIAYLLFYGALPNKDEFEDFSSNVIK
EYSIPQQVCDVVQSFPRDSHPMAILNACFAALSAYYHDCLKCATLSIAKVPSIIATIYRH
VVNKSIVLSHKNLSYSNNFASMMFLDFDDDVNNVIARALDIIFILHADHEQNASTAAVRL
SGSAGGNLFACLSAGVVTLWGPAHGGANEAVVKMLIEIGDPKNVQQFIQNVKDKKS--RL

>Ehrlichia ruminantium str. Welgevonden (NC_005295)
ACESKITFIDGNKGILRYRGYDIADLVYNNKSFIEVVYLLFYGVFPNAEQLQEFILHISQ
EYVLPQMVRDVITSFPQNSHPMAILIASFSSLAAYYCDGELECKLAVAKVASIVALIYRH
ITNQDFIQADVGLSYSKNFIHMMFDISSYKFTEIVDKALDVIFVLHADHEQNASTATVRM
TGSSGPNLFACLAAGAATLWGPAHGGANEAVINMLMNIGKPENVKQFIQKVKDSNKSTKL

>Ehrlichia canis str. Jake (NC_007354)
ACESKITFIDGNKGILCYRGYNIADLVNNNKSFIEIVYLLFYGSFPSVDNLKDFMLQISQ
EYMPPEMVCDVIKSFSQDSHPMTILMACFSALASYYHDGLKHPKLAVAKVASIIAMIYRY
TTNQDFIEPNHGLSYSENFIHMMFDISSYKFTQVVAKALDVIFTLHADHEQNASTATVRL
AGSSGADLFACLVAGIATLWGPAHGGANEAVINMLMAIEKPSNVKQFIQKVKDGNKSTRL

>Ehrlichia chaffeensis str. Arkansas (NC_007799) 
ACESRITFIDGNKGILCYRGHDIVNLVNNNKSFIEIVYLLFYGVLPGLEDLQNFISQISQ
EYNPPKIVHDVIKSFPRDSHPMSILMACFSALASCYHDQLKCAKLAVAKVASIIALIYRY
ITNQDFVESDTKLSYSENFVHMMFDISSYKFTQVVAKALDIIFVLHADHEQNASTATVRL
SGSSGADLFACLVAGTATLWGPAHGGANEAVINMLMAIEKPSNVKQFIQKVKDGNKSTRL

>Ehrlichia muris str. AS145 (NC_023063)
ACESKITFIDGNKGILCYRGHNIVDLVNGNKSFVEIIYLLFYGVFPSSEDLQNFTLQISQ
EYTPPQVVYDVIKAFSQDSHPMAILMACFSALAAYYHDELKCAKLAVAKIASIVALIYRY
ITNQDFITADTKLSYSENFVHMMFDISSYKFTQVVAKALDIIFVLHADHEQNASTATVRL
AGSAGADLFACLVAGTATLWGPAHGGANEAVINMLMTIEKPSNVKQFIQKVKDGSKTTRL

>Candidatus Cryptoplasma californiense isolate MR-9  (KP276592)
VCKSAITFIDGDKGVLRYRGYDIDGLAAMQGGFLRSVYLLFYGVLPNEEELRTFSATVAR
EYSVPQSVIDLIRSFPRDAHPMAILIACFAALSAHYHSLLDGAVLAVSKVAGVVASIYRH
IANLEPVAADTNLGYSENFIHMMFGNSVGSRSDVMCRVMDVIFTLHADHEQNASTAAVRI
SCSAGAGLFACLVAGAATLWGSAHGGANEAVINMLDEIGSPENVSSFIQKVKSNSDAVRL

>Candidatus Cryptoplasma californiense isolate CC-14 (KP276593)
VCKSAITFIDGDKGVLRYRGYDIDGLAAMQGGFLRSVYLLLYGVLPNEEELRTFSATVAR
EYSVPQSVIDLIRSFPRDAHPMAILIACFAALSAHYHSLLDGAVLAVSKVAGVVASIYRH
IANLEPVAADTNLGYSENFIHMMFGNSVGSRSDVMCRVMDVIFTLHADHEQNASTAAVRI
SCSAGAGLFACLVAGAATLWGSAHGGANEAVINMLDEIGSPENVSSFIQKVKSNSDAVRL

>Candidatus Cryptoplasma californiense isolate CP-1  (KP276594)
VCKSAITFIDGDKGVLRYRGYDIDGLAAMQGGFLRSVYLLLYGVLPNEEELRTFSATVAR
EYSVPQSVIDLIRSFPRDAHPMAILIACFAALSAHYHSLLDGAVLAVSKVAGVVASIYRH
IANLEPVAADTNLGYSENFIHMMFGNSVGSRSDVMCRVMDVIFTLHADHEQNASTAAVRI
SCSAGAGLFACLVAGAATLWGSAHGGANEAVINMLDEIGSPENVSSFIQKVKSNSDAVRL

>Anaplasma centrale str. Israel (NC_013532)
ACKSEITFIDGDKGVLRYRGHDIADLAVADGGFCSVAYLLLHGTIPKERELADFIAAVGR
ECHTPAQVVDVIQSLPRDAHPMAILIASFAALAARYHDPLRSAIVAISQVPGIVATIYRH
TAGLPLTKADPHLGYVQNFVGMMFGDLHEVRRGIICRALEAIFIMHADHEQNASTATVRA
TGSAGANLFACLSAGAATLWGPAHGGANEAVVKMLEEIGNPARVGDFLEKVKDKESGVRL

>Anaplasma marginale str. Florida (NC_012026)
ACKSEITFIDGDEGILRYRGYDIADLTMADGGFCSIAYLLLYGTMPQGRELADFVATVSR
ECNVRTQVLDVIRALPRDAHPMAILIASFAALAAHYHDPLRSAIVAISQVPGIVASIYRH
TSGAPLIEADPSLGYVQNFVHMMFGDLHETRKSIICKALEAIFIMHADHEQNASTATVRA
TGSAGANLFACLSAGAATLWGPAHGGANEAVVKMLEEIGRPERVGEFIEKVKEKESGVRL

>Anaplasma ovis str. GN27 (JX559689)
ACKSEITFIDGDEGVLRYRGYDVADLATADGGFCSIAYLLLHGTMPQERELTDFVATVSR
GYDVHAQVVDVIRALPRDAHPMAILIASFAALAARYHDPLRSAIVAISQVPGIVANIYRH
TSGMPLTEADPNLGYVQDFVHMMFGDLHETRKSIICKALEAIFIMHADHEQNASTATVRA
TGSAGANLFACLSSGAATLWGPAHGGA---------------------------------

>Anaplasma capra str. A60 (KJ700628)
ACRSEITFIDGDKGILRYRGYDIADLVTTGGGFCSVAHLLLHGALPQGRELDDFASAVGN
ECHVPAQVVNVIKSLPSSAHPMAILIASFVTLAACYHDPLKSAIVAISKVPGIVAAIYRH
TSGMPAVEADPNLGYVQNFVKMMFGDLGSTRQSVICRALESIFIMHADHEQNASTATVRV
TGSAGANLFACLSAGAATLWGPAHGGANEAAVRMLEEIGSPERVGMFIQRVKDKKDGVRL

>Anaplasma bovis clone 499 (JN588561)
ACRSEITFIDGDKGILRYRGIDITDVIKIEGGFSSVVYLLLYGVCPVGDEIDRFMRTLSR
GCELPTAVLDVIRSFPTSSHPMAILIASFAALAAHCHSSTDIGVAAVAKVSSIIAAIYRY
TENLGFVRGDTSVEYTKNFVRMMFGDMEESRFSIICEALEMILIMHADHEQNASTSTVRM
VGSTGAELFTCLSAGAAALWGHAHGGANEAVIRMLESIGDVENIPSFMSQVKDGKSGTRL

>Anaplasma odocoilei str. UMUM76 (DQ020101)
PCSSAITFIDGEKGILRYRGLDIADLIDIEGGFCSVAHLLLYGELPSPEALLEFSRSIGS
EYALPKNVLDVITSFGPETHPMAILIACFAVLAANYHSPEALAVLAIAKVPSIVAAIYRH
TTGLSFVPPDSDLSYTKNFVNMMFGPMEETRVATMVKALDAIFIMHADHEQNASTATVRM
TGSAGADLFACLAAGTATLWGPAHGGANEAVIRMLEEIGSPDKVGAFIERVKDHNSKVRL

>Anaplasma platys isolate Okinawa (AY077620)
ACSSEITFIDGEKGILRHRGLDIADLIGIKGGFCSVAHLLLYGVLPSDTVFEQFLAAIGA
QHALSSDVLGVISSFRRDAHPMAILMACFSTLAAKYHGNEELAVLAIAQVPSLVAAIYLH
RMGLELVSPDPSLSYTGNFVKMMFGALEKTRADAIEEALDAIFIMHADHEQNASTATVRM
AGSAGTELFACLAAGTATLWGPAHGGANEAVIRMLESIGSPDKVEEFIGFVKDNNSKVRL

>Anaplasma phagocytophilum str. HZ (NC_007797)
ACRSEITFIDGNKGTLRYRGIDIENLIGTPNSFSSIVYLLLKGTLPSETEHEEFVRILGA
EYDVPEQVMNVIRSFPRDSHPMAILIASFSALAANYHDPLTGAIIAIAKVPGIVASIYRH
TANLDFIQADANLEYTHHFIRMMFGDMDDAHRDIMHKALDAIFIMHADHEQNASTSTVRM
TGSSGAGLFACLCAGVATLWGPAHGGANEAVIKMLAEIGSPENVSSFIDKVKNNKGKSRL

>Anaplasma phagocytophilum isolate MR-23 (KP276595)
ACRSEITFIDGNKGTLRYRGIDIENLIGTPNSFSSIVYLLLNGTLPSETEHEEFARILGA
EYDVPEQVMNVIRSFPRDSHPMAILIASFSALAANYHDPLTGAIIAIAKVPGIVASIYRH
TANLDFIQADANLEYTHHFIRMMFGDMDDAHRDIMHKALDAIFIMHADHEQNASTSTVRM
TGSSGAGLFACLCAGVATLWGPAHGGANEAVIKMLAEIGSPENVSSFIDKVKNNKGKSRL
