# Supplementary material for: Survey of Ixodes pacificus Ticks in California Reveals a Diversity of Microorganisms and a Novel and Widespread Anaplasmataceae Species
Source: PLoS One. 2015 Sep 16;10(9):e0135828. doi: 10.1371/journal.pone.0135828 (PMC4574436; doi:10.1371/journal.pone.0135828)
Supplement: S4 Text — (TXT) [file pone.0135828.s013.txt]

>Rickettsia endosymbiont of Ixodes pacificus str. Humboldt (LAOP00000000)
FLENGTVIDIVLNPLGLPSRMNIGQILETHLGWASINLAKKISELVKKNKHIGIEQIKKF
LLELY--GENINYILERSEKEIISFCNKVSKGVHFATPVFDGAKVQDVKDMLKLAGQDPS
GQVKLIDGRTGEYFDRLVTVGQKYLLKLHHLVDNKIHSRSIGPYSLVTQQPLGGKSHFGG
QRFGE
>Rickettsia endosymbiont of Ixodes pacificus isolate CC-14 (KP276609)
FLENGTVIDIVLNPLGLPSRMNIGQILETHLGWASINLAKKISELVKKNKHIGIEQIKKF
LLELY--GENINYILERSEKEIISFCNKVSKGVHFATPVFDGAKVQDVKDMLKLAGQDPS
GQVKLIDGRTGEYFDRLVTVGQKYLLKLHHLVDNKIHSRSIGPYSLVTQQPLGGKSHFGG
QRFGE
>Neorickettsia sennetsu str. Miyayama (NC_007798)
YLADGTPVDIILNPLGVPSRMNVGQILETHLGWAAYNLGKKISKLLD---EGNYSEVKSL
VLEIYNDRKMMARLNEMTDAEIVEYSRSLRGGVPVAASVFEGPKTDEIERLLVLAGKDPS
GQEVLYDGVTGEKFDRKVTVGCKYMLKLHHLVNDKIHARSIGSYSLITQQPLGGKSHFGG
QRFGE
>Neorickettsia risticii str. Illinois (NC_013009)
YLADGTPVDIILNPLGVPSRMNVGQILETHLGWAAYNLGKKISKLLD---EGNYSEVKSL
ILEIYNDRKMMARLKRMTDTEIVEYSRSLRRGVPVAASVFEGPKTDEIERLLVLAGKDPS
GQEVLYDGVTGEKFDRKVTVGCKYMLKLHHLVNDKIHARSIGSYSLITQQPLGGKSHFGG
QRFGE
>Wolbachia endosymbiont of Drosophila melanogaster (NC_002978)
YLEDGTPVDIILNPLGVPSRMNVGQILETHVGWACRKLGEKVSNILDNSCKSSYSNLRNF
LIEVYYGSNVSIDIRNISDNNLIEFARKLRDGVPVAAPVFEGPKDEQIAKLFELAGLDNS
GQAVLYDGCSGEKFDRKVTVGYMYMLKLHHLVDGKIHARSVGPYSLVTQQPLGGKSHFGG
QRFGE
>Wolbachia endosymbiont str. TRS of Brugia malayi (NC_006833)
YLEDGTPVDIILNPLGVPSRMNVGQILETHVGWACKKLGERVGNILDNSCKSAYDNLRSF
LIEVYCGSDVSINIRDISNSNLIEFAHKLRNGIPVAAPVFEGPKDKNIIKLFTLAGLDPS
GQTEAYDGRTGEKFDRKVTVGYMYMLKLHHLVDDKIHARSVGPYSLVTQQPLGGKSHFGG
QRFGE
>Candidatus Neoehrlichia lotoris str. RAC413 (LANX01000001)
YLEDGTPVDIILNSLGVPSRMNVGQILETHLGWASVNLGKKISTILDNIEELSVAHLREF
LCKIYKGKKLEENISSMSDDNLIMFAERLRKGVPMAAPVFEGPKDSQISDLLQLADLDVS
GQVDLYDGRLGEKFDRKITVGYIYMLKLHHLVDDKIHARSVGPYGLVTQQPLGGKSHFGG
QRFGE
>Ehrlichia ruminantium str. Welgevonden (NC_005295) 
YLEDGTPVDIILNSLGVPSRMNVGQILETHLGWASVNLGKKIGNILDNIDELTIAHLRNF
LDQVYDGQDLKYSIRSMSDDDLLAFAERLRDGVPMAAPVFEGPKDNQISNLLKLADLDVS
GQVDLYDGRIGEKFDRKVTVGYIYMLKLHHLVDDKIHARSVGPYGLVTQQPLGGKSHFGG
QRFGE
>Ehrlichia canis str. Jake (NC_007354)
YLEDGTPVDIILNSLGVPSRMNVGQILETHFGWASVNLGKKIGHILDNIDELTISHLRNF
LDQVYDGQDLKYNIQSMSDEDLLAFAERLRGGVPMAAPVFEGPKDSQISNLLKLADLDVS
GQVDLYDGRIGEKFDRKVTVGYIYMLKLHHLVDDKIHARSVGPYGLVTQQPLGGKSHFGG
QRFGE
>Ehrlichia chaffeensis str. Arkansas (NC_007799)
YLEDGTPVDIILNSLGVPSRMNVGQILETHLGWASVNLGKKIGHILDNLDELTVSHLRNF
LYQVYDGQDLKDNIQSMSDEDLLVFAERLRDGVPMAAPVFEGPKDSQISNLLRLADLDVS
GQVDLYDGRIGEKFDRKVTVGYIYMLKLHHLVDDKIHARSVGPYGLVTQQPLGGKSHFGG
QRFGE
>Ehrlichia muris str. AS145 (NC_023063)
YLEDGTPVDIILNSLGVPSRMNVGQILETHLGWASVNLGKKIGHILDNIDELTISHLRNF
LDQVYDGQDLKYNIQSMSDDDLLAFAERLRDGVPMAAPVFEGPKDSQISNLLKLADLDVS
GQVDLYDGRIGEKFDRKVTVGYIYMLKLHHLVDDKIHARSVGPYGLVTQQPLGGKSHFGG
QRFGE
>Candidatus Cryptoplasma californiense isolate MR-9  (KP276604)
RLEDGTPVDIVLNSLGVPSRMNVGQILETHLGWAAVNLGKKIGRMLDEGGEQVVGRVRSF
LCEIYEGQKLRDDILTMSDKALLNFAGRLRKGVPMAAPVFEGPKDSQISRLLELADLDSS
GQVDLYDGMFGGKFDRKVTVGYIYMLKLHHLVDDKIHARSVGPYGLVTQQPLGGKSHFGG
QRFGE
>Candidatus Cryptoplasma californiense isolate CC-14 (KP276605)
RLEDGTPVDIVLNSLGVPSRMNVGQILETHLGWAAVNLGKKIGRMLDEGGEQVVGRVRSF
LCEIYEGQKLRDDILTMSDKALLNFAGRLRKGVPMAAPVFEGPKDSQISRLLELADLDSS
GQVDLYDGMFGGKFDRKVTVGYIYMLKLHHLVDDKIHARSVGPYGLVTQQPLGGKSHFGG
QRFGE
>Candidatus Cryptoplasma californiense isolate CP-1  (KP276606)
RLEDGTPVDIVLNSLGVPSRMNVGQILETHLGWAAVNLGKKIGRMLDEGGEQVVGRVRSF
LCEIYEGQKLRDDILTMSDKALLNFAGRLRKGVPMAAPVFEGPKDSQISRLLELADLDSS
GQVDLYDGMFGGKFDRKVTVGYIYMLKLHHLVDDKIHARSVGPYGLVTQQPLGGKSHFGG
QRFGE
>Anaplasma centrale str. Israel (NC_013532)
HLEDGTPVDIILNSLGVPSRMNIGQILETHLGWAAVNLGKKIGRILDGGGPSMIADLRDF
LDKIYDGQKLKDDVASMSDEALLVFANRLRKGVPMAAPVFEGPKDAQISKLLELAEVDPS
GQVDLYDGRLGKKFDRKITVGYIYMLKLHHLVDDKIHARSVGPYGLVTQQPLGGKSHFGG
QRFGE
>Anaplasma marginale str. Florida (NC_012026)
HLEDGTPVDIILNSLGVPSRMNIGQILETHLGWAAVNLGKKIGRILDKGGPSMIADLRDF
LDKIYDGQKLKSDIASMSSEALLVFANRLRKGVPMAAPVFEGPKDAQISKLLELAEVDPS
GQVYLYDGRLGKKFDRKITVGYIYMLKLHHLVDDKIHARSVGPYGLVTQQPLGGKSHFGG
QRFGE
>Anaplasma odocoilei str. UMUM76 (JX876643)
HLEDGTPVDIILNSLGVPSRMNIGQILETHLGWASVNLGKKIARMLDQGGDSVVEDVRSF
LGEVYKGQKLGKDVASMSDEALLQFANRLRKGVPMAAPVFEGPKDAQISRLLELAEVDPS
GQVDLYDGRLGNKFDRKVTVGYIYMLKLHHLVDDKIHARSVGPYGLVTQQPLGGKSH---
-----
>Anaplasma phagocytophilum str. HZ (NC_007797)
HLEDGTPVDIILNSLGVPSRMNIGQILETHLGWAAVNLGHRVGRMLDEEEGPVVESIRSF
LSEVYEGQKLKEDVASMSDEALLKFANRLRRGVPMAAPVFEGPKDAQISRLLELADVDPS
GQVDLYDGRSGQKFDRKVTVGYIYMLKLHHLVDDKIHARSVGPYGLVTQQPLGGKSHFGG
QRFGE
>Anaplasma phagocytophilum isolate MR-23 (KP276607)
HLEDGTPVDIILNSLGVPSRMNIGQILETHLGWAAVNLGHRVGRILDEEEGPVVERIRSF
LSEVYEGQKLKEDVASMSDEALLKFANRLRRGVPMAAPVFEGPKDAQISRLLELADVDPS
GQVDLYDGRSGQKFDRKVTVGYIYMLKLHHLVDDKIHARSVGPYGLVTQQPLGGKSHFGG
QRFGE
